# Supplementary material for: Tomato HAIRY MERISTEM4, expressed in the phloem, is required for proper shoot and fruit development
Source: Hortic Res. 2024 Nov 21;12(3):uhae325. doi: 10.1093/hr/uhae325 (PMC11879553; doi:10.1093/hr/uhae325)
Supplement: Web_Material_uhae325 [file web_material_uhae325.zip]

Archive with 3 entries (3 files):
- Khedia et al Supplemental Data_190924.pdf
- Table S1.xlsx
- Table S2.xlsx
