# Supplementary material for: Tomato HAIRY MERISTEM4, expressed in the phloem, is required for proper shoot and fruit development
Source: Hortic Res. 2024 Nov 21;12(3):uhae325. doi: 10.1093/hr/uhae325 (PMC11879553; doi:10.1093/hr/uhae325)
Supplement: Web_Material_uhae325 [file web_material_uhae325.zip › Table S1.xlsx]

## Sheet: S1A
Supplemental Table S1A. Mapping statistics of RNA-seq libraries. The table show total clean reads and percentage mapping to the tomato cDNA ITAG 2.5 version.
Genotype	Sample	# of clean_reads	% mapping
Wild type M82	wild type-1	17064187	35.54
	wild type-2	16657035	77.39
	wild type-3	17469283	78.62
slham4CRD4 (+/-)	slham4CRD4 (-/+)-1	19469973	77.75
	slham4CRD4 (-/+)-2	16768608	81.37
	slham4CRD4 (-/+)-3	18422112	76.56
slham4CRD4	slham4CRD4-1	16880910	77.29
	slham4CRD4-2	17337541	77.61
	slham4CRD4-3	16533176	77.58

## Sheet: S1B
Supplemental Table S1B. List of differentially expressed genes (DEGs) between stage 18 ovaries of wild type and slham4CRD4. Differential expression was determined by setting threshold cuttoff log2FC≥1 or log2FC≤-1 at FDR≤0.01.
SGN ID	Description	Functional category (Pattison et. al., 2015)
			Log2 FC (slham4CRD4/wild type)	pval	FDR ≤0.01
Solyc05g006870	Thioredoxin H (AHRD V1 ***- Q4U0W0_NICAL); contains Interpro domain(s) IPR015467 Thioredoxin, core	Peroxidases/redox related	-5.60653	6.62332e-236	1.2269e-231
Solyc01g005000	Glutamate decarboxylase (AHRD V1 ***- Q1I1D8_CITSI); contains Interpro domain(s) IPR010107 Glutamate decarboxylase	Nitrogen and amino acid metabolism	-4.68869	2.72726e-232	2.52599e-228
Solyc09g011710	class I heat shock protein 3 (AHRD V1 ***- B4F976_MAIZE); contains Interpro domain(s) IPR008978 HSP20-like chaperone	Stress (abiotic)	-5.27014	3.83996e-133	2.37105e-129
Solyc05g006850	Thioredoxin H (AHRD V1 ***- Q4U0W0_NICAL); contains Interpro domain(s) IPR015467 Thioredoxin, core	Peroxidases/redox related	-6.4329	1.27419e-132	5.90078e-129
Solyc10g078270	Nodulin MtN21 family protein (Fragment) (AHRD V1 *-*- C0KY45_9BRAS); contains Interpro domain(s) IPR000620 Protein of unknown function DUF6, transmembrane	Other	-3.4612	6.84658e-95	2.53652e-91
Solyc06g072840	Seed specific protein Bn15D1B (AHRD V1 ***- B6TIB8_MAIZE)	Other	-6.30972	2.53166e-90	7.81609e-87
Solyc04g058150	Type 2 metallothionein (AHRD V1 ***- B3VKV5_SOLNI); contains Interpro domain(s) IPR000347 Plant metallothionein, family 15	Other	-2.30606	7.078e-87	1.87304e-83
Solyc05g013640	Unknown Protein (AHRD V1)	Unknown	-4.21675	2.52185e-77	5.83935e-74
Solyc04g014510	Glutamine synthetase (AHRD V1 ***- Q5QJ64_9SOLA); contains Interpro domain(s) IPR008146 Glutamine synthetase, catalytic region	Nitrogen and amino acid metabolism	-3.02879	1.92743e-75	3.96708e-72
Solyc05g010060	Xenotropic and polytropic retrovirus receptor (AHRD V1 **-* B2GU54_XENTR); contains Interpro domain(s) IPR004342 EXS, C-terminal	Transport	-3.38611	8.59212e-67	1.5916e-63
Solyc08g075430	ABC transporter G family member 14 (AHRD V1 ***- AB14G_ARATH); contains Interpro domain(s) IPR013525 ABC-2 type transporter	Transport	-2.41891	9.84065e-67	1.65717e-63
Solyc01g108300	Myb family transcription factor (AHRD V1 **-- D7LQI3_ARALY); contains Interpro domain(s) IPR006447 Myb-like DNA-binding region, SHAQKYF class	Transcription factors	-2.8017	2.91254e-65	4.49599e-62
Solyc05g006830	Thioredoxin H (AHRD V1 ***- Q4U0W0_NICAL); contains Interpro domain(s) IPR015467 Thioredoxin, core	Peroxidases/redox related	-2.6525	3.1381e-60	4.47155e-57
Solyc09g073030	Unknown Protein (AHRD V1)	Unknown	-4.20631	3.06844e-58	4.05998e-55
Solyc08g075880	Metal ion binding protein (AHRD V1 **-- D7LYP1_ARALY); contains Interpro domain(s) IPR006121 Heavy metal transport/detoxification protein	Transport	-9.70217	5.47237e-52	6.75802e-49
Solyc06g067950	Acyl-protein thioesterase 2 (AHRD V1 **-- B6T1C9_MAIZE); contains Interpro domain(s) IPR003140 Phospholipase/carboxylesterase	Lipid metabolism and binding	-1.85836	1.64717e-46	1.90701e-43
Solyc02g078150	Plant-specific domain TIGR01615 family protein (AHRD V1 *-*- B6UDN7_MAIZE); contains Interpro domain(s) IPR006502 Protein of unknown function DUF506, plant	Unknown	-2.5144	5.16446e-44	5.62744e-41
Solyc04g073990	Annexin (AHRD V1 ***- Q42657_CAPAN); contains Interpro domain(s) IPR009118 Annexin, type plant	Cell organization (cytoskeleton)	-1.60851	9.24261e-43	9.51167e-40
Solyc06g076140	Metallothionein-like protein (AHRD V1 ***- A9YTZ3_SOLTU); contains Interpro domain(s) IPR000347 Plant metallothionein, family 15	Other	-1.58032	2.68776e-41	2.62043e-38
Solyc09g073040	Unknown Protein (AHRD V1)	Unknown	-9.07433	4.78604e-41	4.43283e-38
Solyc04g008230	Polygalacturonase (AHRD V1 ***- B6TYD6_MAIZE); contains Interpro domain(s) IPR012334 Pectin lyase fold	Cell wall	-1.64505	1.17959e-40	1.04051e-37
Solyc02g082060	PPPDE peptidase domain-containing protein 1 (AHRD V1 *--- PPDE1_XENLA); contains Interpro domain(s) IPR008580 Protein of unknown function DUF862, eukaryotic	Hormone related	-3.18444	1.22322e-39	1.02995e-36
Solyc06g062430	Inositol oxygenase (AHRD V1 **** A5FF81_FLAJ1); contains Interpro domain(s) IPR007828 Protein of unknown function DUF706	Carbohydrate metabolism	2.27222	1.87701e-39	1.51173e-36
Solyc04g077990	LOB domain protein 38 (AHRD V1 *-*- D7LT02_ARALY); contains Interpro domain(s) IPR004883 Lateral organ boundaries, LOB	Transcription factors	-3.81354	9.40445e-39	7.25867e-36
Solyc02g078400	Allantoinase (AHRD V1 **** Q6S4R9_ROBPS); contains Interpro domain(s) IPR017593 Allantoinase	Other	1.48838	1.09395e-38	8.10575e-36
Solyc09g008670	Threonine ammonia-lyase biosynthetic (AHRD V1 **** B1XNT1_SYNP2); contains Interpro domain(s) IPR000634 Serine/threonine dehydratase, pyridoxal-phosphate-binding site IPR005787 Threonine dehydratase I	Nitrogen and amino acid metabolism	-1.29141	3.89054e-38	2.77186e-35
Solyc04g025040	Unknown Protein (AHRD V1)	Unknown	-3.53662	1.51726e-37	1.04095e-34
Solyc10g084320	Subtilisin-like protease (AHRD V1 **-- O82777_SOLLC); contains Interpro domain(s) IPR015500 Peptidase S8, subtilisin-related	Protein degradation	-2.10176	2.25322e-37	1.49067e-34
Solyc02g078160	Plant-specific domain TIGR01615 family protein (AHRD V1 ***- B6UDN7_MAIZE); contains Interpro domain(s) IPR006502 Protein of unknown function DUF506, plant	Unknown	-1.77019	3.21867e-37	2.05595e-34
Solyc03g097870	MtN3-like protein (AHRD V1 **-- Q9LUE3_ARATH); contains Interpro domain(s) IPR018179 RAG1-activating protein 1 homologue	Other	1.58511	1.45273e-34	8.97011e-32
Solyc04g082030	Ornithine decarboxylase (AHRD V1 **** Q9SXF3_TOBAC); contains Interpro domain(s) IPR002433 Ornithine decarboxylase	Nitrogen and amino acid metabolism	-1.44093	3.40105e-34	2.03229e-31
Solyc10g086680	class I heat shock protein (AHRD V1 *-*- Q69BI7_CARPA); contains Interpro domain(s) IPR008978 HSP20-like chaperone	Stress (abiotic)	-1.74359	3.52138e-34	2.03844e-31
Solyc05g056370	Receptor like kinase, RLK	Kinases	-1.88101	2.38991e-33	1.34154e-30
Solyc04g006950	Unknown Protein (AHRD V1)	Unknown	-8.68511	1.02463e-32	5.42294e-30
Solyc09g084440	Proteinase inhibitor I (AHRD V1 ***- Q3S484_SOLTU); contains Interpro domain(s) IPR000864 Proteinase inhibitor I13, potato inhibitor I	Other	-1.70898	1.00001e-32	5.42294e-30
Solyc10g080980	Nodulin MtN21 family protein (Fragment) (AHRD V1 *-*- C0KY64_ARAKO); contains Interpro domain(s) IPR000620 Protein of unknown function DUF6, transmembrane	Other	-1.46128	4.68441e-32	2.41039e-29
Solyc03g121300	Myrosinase-binding protein 2 (AHRD V1 **-- D7KIN1_ARALY); contains Interpro domain(s) IPR001229 Mannose-binding lectin	Other	-3.3651	2.10771e-31	1.05522e-28
Solyc04g081590	Receptor like kinase, RLK	Kinases	-2.14994	6.55018e-31	3.19304e-28
Solyc09g074040	Unknown Protein (AHRD V1)	Unknown	-4.22003	1.20961e-30	5.74533e-28
Solyc07g056250	Lipase (Class 3)-like protein (AHRD V1 ***- Q943F9_ORYSJ)	Lipid metabolism and binding	-4.26571	4.96222e-30	2.298e-27
Solyc04g011340	Nodulin-like protein (AHRD V1 ***- Q9ZUS1_ARATH); contains Interpro domain(s) IPR000620 Protein of unknown function DUF6, transmembrane	Other	-1.63177	1.30743e-28	5.7664e-26
Solyc06g066370	WRKY transcription factor 1 (AHRD V1 **** C9DHZ0_9ROSI); contains Interpro domain(s) IPR003657 DNA-binding WRKY	Transcription factors	1.30392	1.30556e-28	5.7664e-26
Solyc01g111980	Lysine/histidine transporter (AHRD V1 **** B9HR02_POPTR); contains Interpro domain(s) IPR013057 Amino acid transporter, transmembrane	Transport	1.28965	1.83836e-28	7.91949e-26
Solyc03g098790	Kunitz-type protease inhibitor (AHRD V1 **** Q3S488_SOLTU); contains Interpro domain(s) IPR002160 Proteinase inhibitor I3, Kunitz legume	Other	-1.37951	3.76214e-28	1.58386e-25
Solyc10g046920	Unknown Protein (AHRD V1)	Unknown	-2.80139	1.90656e-27	7.84826e-25
Solyc03g120990	Malic enzyme (AHRD V1 ***- O04935_SOLLC); contains Interpro domain(s) IPR012302 Malic enzyme, NAD-binding	TCA cycle and mitochondrion electron transport chain	-3.2127	2.08238e-27	8.38567e-25
Solyc07g064020	class I heat shock protein 1 (AHRD V1 ***- B6TTC8_MAIZE); contains Interpro domain(s) IPR008978 HSP20-like chaperone	Stress (abiotic)	-3.86563	6.61178e-27	2.60589e-24
Solyc01g080020	Xylanase inhibitor (Fragment) (AHRD V1 **-- Q53IQ4_WHEAT); contains Interpro domain(s) IPR001461 Peptidase A1	Protein degradation	-1.50395	4.16606e-26	1.60775e-23
Solyc01g108190	Calmodulin-like protein (AHRD V1 ***- Q67TZ4_ORYSJ); contains Interpro domain(s) IPR011992 EF-Hand type	Calcium signaling	-2.1874	5.4977e-26	2.07835e-23
Solyc08g066880	5&apos-methylthioadenosine/S-adenosylhomocysteine nucleosidase (AHRD V1 *-*- D6E0Z8_9FIRM); contains Interpro domain(s) IPR018017 Nucleoside phosphorylase, family 1	Other	-1.16133	2.89976e-25	1.0743e-22
Solyc07g007750	Defensin protein (AHRD V1 ***- B1N678_SOLLC); contains Interpro domain(s) IPR008177 Gamma Purothionin	Other	-1.17827	1.70954e-24	6.20931e-22
Solyc12g042890	Acyl-protein thioesterase 2 (AHRD V1 **-- B6T1C9_MAIZE); contains Interpro domain(s) IPR003140 Phospholipase/carboxylesterase	Lipid metabolism and binding	-6.39335	1.99237e-24	7.09743e-22
Solyc07g056570	9-cis-epoxycarotenoid dioxygenase	Hormone related	1.50548	2.10813e-24	7.36811e-22
Solyc06g068460	WRKY transcription factor 1 (AHRD V1 **** C0L2S0_SOLLC); contains Interpro domain(s) IPR003657 DNA-binding WRKY	Transcription factors	1.23654	3.09321e-24	1.06108e-21
Solyc11g066130	Thaumatin-like protein (AHRD V1 **-- D2KU75_CITJA); contains Interpro domain(s) IPR017949 Thaumatin, conserved site IPR001938 Thaumatin, pathogenesis-related	Stress (biotic)	-1.28716	3.91473e-24	1.31848e-21
Solyc07g006380	Defensin-like protein (AHRD V1 ***- Q948T3_PYRPY); contains Interpro domain(s) IPR008177 Gamma Purothionin	Stress (biotic)	-1.03792	7.21483e-24	2.38656e-21
Solyc02g068080	Voltage-gated chloride channel (AHRD V1 **** Q96325_ARATH); contains Interpro domain(s) IPR002251 Chloride channel plant CLC	Transport	-1.56527	8.81251e-24	2.81453e-21
Solyc09g008430	CHY zinc finger family protein expressed (AHRD V1 ***- Q10RT9_ORYSJ); contains Interpro domain(s) IPR008913 Zinc finger, CHY-type	Protein degradation	-2.8827	8.76972e-24	2.81453e-21
Solyc10g085910	Heavy metal-associated domain containing protein expressed (AHRD V1 *--- Q84TB9_ORYSJ); contains Interpro domain(s) IPR006121 Heavy metal transport/detoxification protein	Transport	-1.93983	2.12964e-23	6.5749e-21
Solyc11g021060	Proteinase inhibitor (AHRD V1 ***- Q40378_NICAL); contains Interpro domain(s) IPR003465 Proteinase inhibitor I20, Pin2	Other	-1.49885	2.1066e-23	6.5749e-21
Solyc08g067370	Unknown Protein (AHRD V1)	Unknown	-1.68888	2.3951e-23	7.27325e-21
Solyc03g112220	Unknown Protein (AHRD V1)	Unknown	-4.19438	3.69635e-23	1.10437e-20
Solyc12g096790	Hydroxycinnamoyl CoA quinate transferase (AHRD V1 *--- Q70G32_SOLLC); contains Interpro domain(s) IPR003480 Transferase	Secondary metabolism	-1.10576	2.65655e-22	7.81111e-20
Solyc09g005200	Cysteine-rich peptide (AHRD V1 *-*- D7NXT9_WHEAT)	Other	-8.04094	2.77147e-22	8.02166e-20
Solyc04g078460	N(4)-(Beta-N-acetylglucosaminyl)-L-asparaginase (AHRD V1 **** ASPG_ELIMR); contains Interpro domain(s) IPR000246 Peptidase T2, asparaginase 2	Nitrogen and amino acid metabolism	1.16836	1.03061e-21	2.93707e-19
Solyc06g063370	Chlorophyll a-b binding protein 1A, chloroplastic (AHRD V1 ***- CB2A_PYRPY); contains Interpro domain(s) IPR001344 Chlorophyll A-B binding protein	Photosynthesis	-1.1487	1.20095e-21	3.37067e-19
Solyc12g044330	Aquaporin (AHRD V1 ***- O81186_VERFO); contains Interpro domain(s) IPR012269 Aquaporin	Transport	-1.22486	1.31075e-21	3.62392e-19
Solyc01g066850	Nodulin MtN21 family protein (AHRD V1 ***- D7LP41_ARALY); contains Interpro domain(s) IPR000620 Protein of unknown function DUF6, transmembrane	Other	-3.32777	1.44335e-21	3.93186e-19
Solyc02g090400	Myb family transcription factor (AHRD V1 **-* D7LQI3_ARALY); contains Interpro domain(s) IPR006447 Myb-like DNA-binding region, SHAQKYF class	Transcription factors	-2.05991	2.01585e-21	5.41183e-19
Solyc06g061200	Glycine-rich protein TomR2 (AHRD V1 *-*- Q7XJI7_SOLLC)	Other	-1.17384	2.56377e-21	6.78446e-19
Solyc09g063130	Photosystem I reaction center subunit IV A (AHRD V1 *-*- B6TH55_MAIZE); contains Interpro domain(s) IPR003375 Photosystem I reaction centre subunit IV/PsaE	Photosynthesis	-1.26653	7.37335e-21	1.92372e-18
Solyc07g065090	Polygalacturonase inhibitor protein (AHRD V1 ***- Q40160_SOLLC); contains Interpro domain(s) IPR013210 Leucine-rich repeat, N-terminal	Other	-1.09958	9.56149e-21	2.45996e-18
Solyc02g090030	Oxygen-evolving enhancer protein 1 of photosystem II (AHRD V1 ***- A8J0E4_CHLRE); contains Interpro domain(s) IPR002628 Photosystem II manganese-stabilizing protein PsbO	Photosynthesis	-1.24753	1.27193e-20	3.22755e-18
Solyc08g065610	Vacuolar processing enzyme-1b (AHRD V1 **-- Q852T2_TOBAC); contains Interpro domain(s) IPR001096 Peptidase C13, legumain	Protein targeting	1.21441	1.30768e-20	3.26873e-18
Solyc10g081770	cDNA clone J023119C16 full insert sequence (AHRD V1 *-*- B7F733_ORYSJ)	Unknown	-2.13	1.32344e-20	3.26873e-18
Solyc04g082050	Cellular retinaldehyde-binding/triple function C-terminal (AHRD V1 **-- B6SN40_MAIZE); contains Interpro domain(s) IPR001251 Cellular retinaldehyde-binding/triple function, C-terminal	G-protein signaling	-1.12488	1.61127e-20	3.92727e-18
Solyc06g009050	Universal stress protein (AHRD V1 ***- B4UW73_ARAHY); contains Interpro domain(s) IPR006016 UspA	Stress (abiotic)	-4.04188	1.74818e-20	4.20561e-18
Solyc11g013810	Nitrate reductase (AHRD V1 ***- Q8LT13_SOLTU); contains Interpro domain(s) IPR012137 Nitrate reductase NADH dependant	Nitrogen and amino acid metabolism	2.99637	2.70122e-20	6.41505e-18
Solyc01g107190	LOB domain-containing protein, putative (AHRD V3.3 *** B9SGY6_RICCO)	Transcription factors	-1.63187	2.77328e-20	6.49696e-18
Solyc04g009030	Glyceraldehyde-3-phosphate dehydrogenase (AHRD V1 **** D7UNZ5_BRARC); contains Interpro domain(s) IPR000173 Glyceraldehyde 3-phosphate dehydrogenase	Photosynthesis	-1.50981	2.80586e-20	6.49696e-18
Solyc04g079760	Os07g0656700 protein (Fragment) (AHRD V1 *--- Q0D403_ORYSJ); contains Interpro domain(s) IPR005134 Uncharacterised protein family UPF0114	Protein synthesis and folding	1.70018	1.70016e-19	3.84071e-17
Solyc01g066910	PVR3-like protein (AHRD V1 ***- B6TYX6_MAIZE); contains Interpro domain(s) IPR003612 Plant lipid transfer protein/seed storage/trypsin-alpha amylase inhibitor	Lipid metabolism and binding	-1.44837	3.2954e-19	7.35469e-17
Solyc01g087570	Unknown Protein (AHRD V1)	Unknown	-1.44786	3.59398e-19	7.92558e-17
Solyc05g054090	Unknown Protein (AHRD V1)	Unknown	-1.87488	3.70524e-19	8.0748e-17
Solyc12g009650	Proline rich protein (Fragment) (AHRD V1 *--- P93274_MALDO); contains Interpro domain(s) IPR013770 Plant lipid transfer protein and hydrophobic protein, helical	Lipid metabolism and binding	-1.35223	3.99679e-19	8.60889e-17
Solyc02g065400	Oxygen-evolving enhancer protein 1 of photosystem II (AHRD V1 ***- A8J0E4_CHLRE); contains Interpro domain(s) IPR002628 Photosystem II manganese-stabilizing protein PsbO	Photosynthesis	-1.06143	5.46456e-19	1.13737e-16
Solyc08g082190	Unknown Protein (AHRD V1)	Unknown	-3.03821	5.45349e-19	1.13737e-16
Solyc02g069020	Phloem protein 2 (AHRD V1 **-- D0R6I5_MALDO)	Other	-2.07597	6.92881e-19	1.41043e-16
Solyc02g078690	Serine carboxypeptidase K10B2.2 (AHRD V1 **** B6TSK4_MAIZE); contains Interpro domain(s) IPR001563 Peptidase S10, serine carboxypeptidase	Protein degradation	-2.59753	7.13464e-19	1.43654e-16
Solyc09g089530	Proteinase inhibitor I (AHRD V1 ***- Q3S484_SOLTU); contains Interpro domain(s) IPR000864 Proteinase inhibitor I13, potato inhibitor I	Other	-1.4816	7.82652e-19	1.55891e-16
Solyc04g077010	Receptor like kinase, RLK	Kinases	-1.63	8.43409e-19	1.66205e-16
Solyc06g082940	Photosystem I reaction center subunit XI (AHRD V1 ***- B6SHL1_MAIZE); contains Interpro domain(s) IPR003757 Photosystem I reaction centre, subunit XI PsaL	Photosynthesis	-1.53969	9.36863e-19	1.82678e-16
Solyc03g005480	Nodulin-like protein (AHRD V1 ***- B6TRP3_MAIZE); contains Interpro domain(s) IPR000620 Protein of unknown function DUF6, transmembrane	Other	-4.18637	1.05423e-18	2.03423e-16
Solyc01g105050	Chlorophyll a-b binding protein, chloroplastic (AHRD V1 **** CB12_PETHY); contains Interpro domain(s) IPR001344 Chlorophyll A-B binding protein	Photosynthesis	-1.36271	1.08169e-18	2.0657e-16
Solyc08g081230	Potassium channel tetramerization domain-containing protein (AHRD V1 ***- D7MIW8_ARALY); contains Interpro domain(s) IPR003131 Potassium channel, voltage dependent, Kv, tetramerisation	Transport	1.33528	1.9167e-18	3.62296e-16
Solyc11g020960	Proteinase inhibitor II (AHRD V1 ***- B3F0C1_TOBAC); contains Interpro domain(s) IPR003465 Proteinase inhibitor I20, Pin2	Other	-1.3649	3.1749e-18	5.88119e-16
Solyc10g075160	Ferredoxin I (AHRD V1 ***- Q93XJ9_SOLTU); contains Interpro domain(s) IPR010241 Ferredoxin [2Fe-2S], plant	Photosynthesis	-1.01751	4.38799e-18	8.04784e-16
Solyc05g006700	Wall-associated receptor kinase-like 20 (AHRD V1 *--- WAKLQ_ARATH)	Kinases	-3.41408	5.46405e-18	9.82681e-16
Solyc09g014990	WRKY-like transcription factor (AHRD V1 **** Q06B53_SOLPE); contains Interpro domain(s) IPR003657 DNA-binding WRKY	Transcription factors	1.69477	1.15427e-17	2.05594e-15
Solyc04g082200	Dehydrin (AHRD V1 *-*- Q1A4H3_COFCA); contains Interpro domain(s) IPR000167 Dehydrin	Other	1.13609	1.93807e-17	3.41913e-15
Solyc10g085620	Myb family transcription factor-like (AHRD V1 *--- Q6H510_ORYSJ); contains Interpro domain(s) IPR006447 Myb-like DNA-binding region, SHAQKYF class	Transcription factors	-4.51692	3.25178e-17	5.5774e-15
Solyc01g080460	Pyruvate phosphate dikinase (AHRD V1 ***- Q84N32_SORBI); contains Interpro domain(s) IPR010121 Pyruvate, phosphate dikinase	Kinases	1.09459	3.82828e-17	6.50597e-15
Solyc09g084470	Proteinase inhibitor I (AHRD V1 ***- Q43648_SOLTU); contains Interpro domain(s) IPR000864 Proteinase inhibitor I13, potato inhibitor I	Other	-1.33328	3.96565e-17	6.67816e-15
Solyc07g047850	Chlorophyll a-b binding protein 4, chloroplastic (AHRD V1 **** CB24_SOLLC); contains Interpro domain(s) IPR001344 Chlorophyll A-B binding protein	Photosynthesis	-1.30245	6.78902e-17	1.13297e-14
Solyc02g079950	Oxygen-evolving enhancer protein 3 (AHRD V1 ***- Q7Y1T5_PEA); contains Interpro domain(s) IPR008797 Photosystem II oxygen evolving complex protein PsbQ	Photosynthesis	-1.20153	2.71962e-16	4.41914e-14
Solyc07g054760	Wound induced protein (AHRD V1 ***- B6T0U0_MAIZE)	Stress (abiotic)	-1.38379	3.10824e-16	4.9937e-14
Solyc08g013670	Photosystem I reaction center subunit (AHRD V1 ***- D2K7Z2_TOBAC); contains Interpro domain(s) IPR008796 Photosystem I reaction centre subunit N	Photosynthesis	-1.01381	3.72247e-16	5.8936e-14
Solyc00g048510	Phloem lectin (AHRD V1 ***- Q8LK67_9ROSI)	Other	-5.17273	4.02658e-16	6.32104e-14
Solyc06g007580	Plant-specific domain TIGR01615 family protein (AHRD V1 *-*- B6SS18_MAIZE); contains Interpro domain(s) IPR006502 Protein of unknown function DUF506, plant	Unknown	-1.32152	4.34644e-16	6.76583e-14
Solyc02g069460	Photosystem I reaction center subunit III (AHRD V1 ***- Q9XQB4_PHAAU); contains Interpro domain(s) IPR003666 Photosystem I reaction centre protein PsaF, subunit III	Photosynthesis	-1.56422	4.42939e-16	6.83751e-14
Solyc11g071480	Hydroxycinnamoyl CoA shikimate/quinate hydroxycinnamoyltransferase-like protein (Fragment) (AHRD V1 **-- B9GF60_POPTR); contains Interpro domain(s) IPR003480 Transferase	Secondary metabolism	-1.68918	6.35184e-16	9.72409e-14
Solyc02g077270	Calcium ion binding protein (AHRD V1 *-*- B6U1M5_MAIZE); contains Interpro domain(s) IPR011992 EF-Hand type	Calcium signaling	-4.98207	1.00538e-15	1.52653e-13
Solyc12g011450	Chlorophyll a-b binding protein 13, chloroplastic (AHRD V1 ***- CB23_SOLLC); contains Interpro domain(s) IPR001344 Chlorophyll A-B binding protein	Photosynthesis	-1.01932	1.34514e-15	1.97757e-13
Solyc00g095860	1-aminocyclopropane-1-carboxylate synthase (AHRD V1 ***- Q96579_SOLLC); contains Interpro domain(s) IPR004839 Aminotransferase, class I and II	Hormone related	2.52245	1.83913e-15	2.66156e-13
Solyc06g060340	Chloroplast photosystem II-associated protein (AHRD V1 ***- A8HPM2_CHLRE); contains Interpro domain(s) IPR001344 Chlorophyll A-B binding protein	Photosynthesis	-1.3149	2.09213e-15	3.00424e-13
Solyc11g071470	Hydroxycinnamoyl CoA shikimate/quinate hydroxycinnamoyltransferase-like protein (Fragment) (AHRD V1 **-- B9GF60_POPTR); contains Interpro domain(s) IPR003480 Transferase	Secondary metabolism	-1.43014	2.29173e-15	3.26554e-13
Solyc07g053010	Cc-nbs-lrr, resistance protein	Stress (biotic)	-2.01626	2.64137e-15	3.67886e-13
Solyc03g115870	Thioredoxin 2 (AHRD V1 ***- Q5ZF47_PLAMJ); contains Interpro domain(s) IPR015467 Thioredoxin, core	Peroxidases/redox related	-1.11234	5.51302e-15	7.56468e-13
Solyc05g056070	Chlorophyll a-b binding protein 6A, chloroplastic (AHRD V1 ***- CB11_SOLLC); contains Interpro domain(s) IPR001344 Chlorophyll A-B binding protein	Photosynthesis	-1.81177	5.95385e-15	8.10949e-13
Solyc07g044860	Oxygen-evolving enhancer protein 2, chloroplastic (AHRD V1 ***- PSBP_SOLLC); contains Interpro domain(s) IPR002683 Photosystem II oxygen evolving complex protein PsbP	Photosynthesis	-1.24173	5.99874e-15	8.11099e-13
Solyc09g014520	Chlorophyll a-b binding protein 6A, chloroplastic (AHRD V1 **** CB11_SOLLC); contains Interpro domain(s) IPR001344 Chlorophyll A-B binding protein	Photosynthesis	-1.11709	9.57403e-15	1.28514e-12
Solyc06g054260	Photosystem I reaction center subunit II (AHRD V1 ***- B4FAW3_MAIZE); contains Interpro domain(s) IPR003685 Photosystem I protein PsaD	Photosynthesis	-1.04054	1.26175e-14	1.66947e-12
Solyc03g093360	Wound/stress protein (AHRD V1 **-- Q672Q3_SOLLC); contains Interpro domain(s) IPR001024 Lipoxygenase, LH2	Stress (abiotic)	-1.53484	1.54205e-14	2.00597e-12
Solyc05g049980	Glycoside hydrolase family 28 protein/polygalacturonase family protein (AHRD V1 **-- Q1PF10_ARATH); contains Interpro domain(s) IPR012334 Pectin lyase fold	Cell wall	-1.20564	1.59131e-14	2.04704e-12
Solyc01g110360	Fructose-bisphosphate aldolase (AHRD V1 ***- B0FPD8_SOLTU); contains Interpro domain(s) IPR000741 Fructose-bisphosphate aldolase, class-I	Photosynthesis	-1.14132	1.64743e-14	2.10461e-12
Solyc03g116890	WRKY transcription factor 2 (AHRD V1 **** C0L2R9_SOLLC); contains Interpro domain(s) IPR003657 DNA-binding WRKY	Transcription factors	1.28057	1.88823e-14	2.39572e-12
Solyc06g035960	4-coumarate-CoA ligase-like protein (AHRD V1 **** Q9SMT7_ARATH); contains Interpro domain(s) IPR000873 AMP-dependent synthetase and ligase	Lipid metabolism and binding	1.1699	1.96593e-14	2.47734e-12
Solyc02g071030	Chlorophyll a/b binding protein (AHRD V1 **** Q41422_SOLTU); contains Interpro domain(s) IPR001344 Chlorophyll A-B binding protein	Photosynthesis	-2.31936	2.35073e-14	2.90299e-12
Solyc07g006700	Pathogenesis-related protein PR-1 (AHRD V1 **-- B4FQY0_MAIZE); contains Interpro domain(s) IPR002413 Ves allergen	Stress (biotic)	-1.36521	2.48889e-14	3.03317e-12
Solyc12g043040	Sulfate transporter (AHRD V1 ***- A1YKF8_BRASY); contains Interpro domain(s) IPR011547 Sulphate transporter	Transport	-2.99381	2.92569e-14	3.54219e-12
Solyc04g079420	Nbs-lrr, resistance protein	Stress (biotic)	1.03198	3.07021e-14	3.69302e-12
Solyc02g086460	Unknown Protein (AHRD V1)	Unknown	2.755	3.18381e-14	3.80496e-12
Solyc03g119630	Agenet domain-containing protein / bromo-adjacent homology (BAH) domain-containing protein-like (AHRD V1 *-*- Q69N34_ORYSJ); contains Interpro domain(s) IPR006121 Heavy metal transport/detoxification protein	Other	-3.03606	3.50572e-14	4.16281e-12
Solyc03g020060	Proteinase inhibitor II (AHRD V1 ***- Q3S483_SOLTU); contains Interpro domain(s) IPR003465 Proteinase inhibitor I20, Pin2	Other	-2.00584	4.1036e-14	4.84173e-12
Solyc07g049530	1-aminocyclopropane-1-carboxylate oxidase (AHRD V1 ***- Q94F66_SOLTU); contains Interpro domain(s) IPR005123 Oxoglutarate and iron-dependent oxygenase	Hormone related	1.24173	4.17284e-14	4.89225e-12
Solyc02g063150	Ribulose bisphosphate carboxylase small chain (AHRD V1 ***- Q84QE5_TOBAC); contains Interpro domain(s) IPR000894 Ribulose bisphosphate carboxylase, small chain	Photosynthesis	-1.5936	1.06233e-13	1.20728e-11
Solyc11g008440	Amino acid transporter (AHRD V1 **** B9HLH9_POPTR); contains Interpro domain(s) IPR013057 Amino acid transporter, transmembrane	Transport	-1.09974	1.4236e-13	1.5886e-11
Solyc04g040210	Unknown Protein (AHRD V1)	Unknown	-1.44347	1.43936e-13	1.59657e-11
Solyc04g082960	TMV response-related protein (AHRD V1 *--- B6UGH4_MAIZE)	Stress (biotic)	1.45541	1.64504e-13	1.81385e-11
Solyc03g115900	Chlorophyll a-b binding protein P4, chloroplastic (AHRD V1 ***- CB24_PEA); contains Interpro domain(s) IPR001344 Chlorophyll A-B binding protein	Photosynthesis	-2.20278	1.8102e-13	1.98415e-11
Solyc06g061230	Unknown Protein (AHRD V1); contains Interpro domain(s) IPR009632 Putative metallocarboxypeptidase inhibitor	Other	-1.40859	2.04279e-13	2.22593e-11
Solyc01g097270	Chitinase (Fragment) (AHRD V1 *--- Q38777_ALLSA); contains Interpro domain(s) IPR000726 Glycoside hydrolase, family 19, catalytic IPR001153 Barwin	Stress (biotic)	-1.60126	2.35244e-13	2.53352e-11
Solyc08g082770	Nodulin MtN3 family protein (AHRD V1 **-- D7LYT4_ARALY); contains Interpro domain(s) IPR018179 RAG1-activating protein 1 homologue	Other	-1.0141	2.58546e-13	2.76839e-11
Solyc09g092520	Xyloglucan endotransglucosylase/hydrolase 8 (AHRD V1 **** C0IRG7_ACTDE); contains Interpro domain(s) IPR016455 Xyloglucan endotransglucosylase/hydrolase	Cell wall	-1.8379	3.47288e-13	3.69722e-11
Solyc07g056000	Xyloglucan endotransglucosylase/hydrolase 7 (AHRD V1 **** C0IRG6_ACTDE); contains Interpro domain(s) IPR016455 Xyloglucan endotransglucosylase/hydrolase IPR008263 Glycoside hydrolase, family 16, active site	Cell wall	1.16306	3.96837e-13	4.20058e-11
Solyc03g118410	Acyl carrier protein (AHRD V1 ***- Q672Q9_SOLLC); contains Interpro domain(s) IPR003231 Acyl carrier protein (ACP)	Lipid metabolism and binding	-1.28511	3.99429e-13	4.20399e-11
Solyc01g111880	Tyrosine-protein kinase transforming protein Src (AHRD V1 *-** SRC_AVIST); contains Interpro domain(s) IPR015783 ATMRK serine/threonine protein kinase-like	Kinases	-1.58492	4.61513e-13	4.80284e-11
Solyc05g055510	Pectate lyase family protein (AHRD V1 **** D7LXH4_ARALY); contains Interpro domain(s) IPR002022 Pectate lyase/Amb allergen	Cell wall	-2.17044	5.09286e-13	5.2704e-11
Solyc10g078600	Myrosinase-binding protein (Fragment) (AHRD V1 *--- Q96342_BRANA); contains Interpro domain(s) IPR001229 Mannose-binding lectin	Other	-1.99762	7.60609e-13	7.7415e-11
Solyc02g093330	Nup98 (Fragment) (AHRD V1 *--- A1YK38_DROME); contains Interpro domain(s) IPR007230 Peptidase S59, nucleoporin	Protein targeting	-1.9436	8.59425e-13	8.5875e-11
Solyc07g006600	GDU1 (AHRD V1 *-*- B6TNE4_MAIZE)	Other	-1.54646	1.25768e-12	1.24584e-10
Solyc08g068690	N-acetyltransferase (AHRD V1 ***- B6SUK9_MAIZE); contains Interpro domain(s) IPR000182 GCN5-related N-acetyltransferase	Transcriptional regulators	1.04037	3.14979e-12	3.03889e-10
Solyc02g078040	Pistil extensin like protein (Fragment) (AHRD V1 *-*- Q40552_TOBAC); contains Interpro domain(s) IPR006041 Pollen Ole e 1 allergen and extensin	Stress (abiotic)	-1.425	3.65575e-12	3.47278e-10
Solyc03g007870	Heavy metal-associated domain containing protein expressed (AHRD V1 *-*- Q8S5W0_ORYSJ); contains Interpro domain(s) IPR006121 Heavy metal transport/detoxification protein	Transport	1.04866	3.64493e-12	3.47278e-10
Solyc00g174340	Pathogenesis-related protein 1b (AHRD V1 ***- Q941G6_SOLTU); contains Interpro domain(s) IPR018244 Allergen V5/Tpx-1 related, conserved site	Stress (biotic)	-7.77949	4.24081e-12	3.98765e-10
Solyc02g071010	Chlorophyll a/b binding protein (AHRD V1 **** Q41422_SOLTU); contains Interpro domain(s) IPR001344 Chlorophyll A-B binding protein	Photosynthesis	-2.18405	4.5758e-12	4.23811e-10
Solyc06g074200	Sex-linked protein 9 (Fragment) (AHRD V1 ***- D7RW11_SILCU); contains Interpro domain(s) IPR017498 Photosystem I PsaO	Photosynthesis	-1.94583	5.13668e-12	4.73392e-10
Solyc01g065690	Heavy-metal associated domain protein (AHRD V1 *--- C3SA91_BRADI); contains Interpro domain(s) IPR006121 Heavy metal transport/detoxification protein	Transport	-1.39173	6.13144e-12	5.59501e-10
Solyc09g010380	Inorganic pyrophosphatase-like protein (AHRD V1 **** Q9LFF9_ARATH); contains Interpro domain(s) IPR008162 Inorganic pyrophosphatase	Other	-1.06884	6.10374e-12	5.59501e-10
Solyc03g120380	Auxin response factor 9 (AHRD V1 *-** ARFI_ARATH); contains Interpro domain(s) IPR003311 AUX/IAA protein	Transcriptional regulators	-1.46678	6.30017e-12	5.7208e-10
Solyc05g052040	Ethylene responsive transcription factor 1a (AHRD V1 *-** D1MWZ3_CITLA); contains Interpro domain(s) IPR001471 Pathogenesis-related transcriptional factor and ERF, DNA-binding	Transcription factors	1.09231	8.2489e-12	7.4176e-10
Solyc02g084410	Glyoxalase (AHRD V1 ***- B4ERW1_WHEAT); contains Interpro domain(s) IPR004360 Glyoxalase/bleomycin resistance protein/dioxygenase	Other	1.08328	1.0067e-11	9.00871e-10
Solyc04g071070	Unknown Protein (AHRD V1); contains Interpro domain(s) IPR006706 Extensin-like region	Other	-1.34301	1.02731e-11	9.14894e-10
Solyc04g082010	Plastocyanin (AHRD V1 ***- Q0W9E5_SOLCO); contains Interpro domain(s) IPR000923 Blue (type 1) copper domain	Photosynthesis	-1.83067	1.06171e-11	9.41013e-10
Solyc08g008280	WRKY transcription factor-30 (AHRD V1 **** B6VB04_CAPAN); contains Interpro domain(s) IPR003657 DNA-binding WRKY	Transcription factors	1.04474	1.10434e-11	9.7214e-10
Solyc11g020230	Pto-like, Serine/threonine kinase protein, resistance protein	Kinases	1.20239	1.10733e-11	9.7214e-10
Solyc10g008930	Glutaredoxin (AHRD V1 ***- B9H2P7_POPTR); contains Interpro domain(s) IPR011905 Glutaredoxin-like, plant II	Peroxidases/redox related	-1.22786	1.20306e-11	1.0512e-09
Solyc02g090470	Peroxidase (AHRD V1 ***- Q58GF4_9ROSI); contains Interpro domain(s) IPR002016 Haem peroxidase, plant/fungal/bacterial	Peroxidases/redox related	-2.0908	1.27623e-11	1.1099e-09
Solyc02g069060	Phloem lectin (AHRD V1 --*- Q8LK67_9ROSI)	Other	-7.05441	1.29834e-11	1.12385e-09
Solyc01g104780	Nodulin-related integral membrane protein DUF125 (AHRD V1 *-*- C7JBI4_ACEP3); contains Interpro domain(s) IPR008217 Protein of unknown function DUF125, transmembrane	Other	-2.80998	2.46677e-11	2.08651e-09
Solyc12g010030	Leucyl aminopeptidase (AHRD V1 ***- Q064Z0_9SYNE); contains Interpro domain(s) IPR000819 Peptidase M17, leucyl aminopeptidase, C-terminal	Protein degradation	-1.34301	2.61041e-11	2.1854e-09
Solyc06g076050	Ankyrin repeat domain-containing protein 28 (AHRD V1 ***- B6TJ47_MAIZE); contains Interpro domain(s) IPR002110 Ankyrin	Cell organization (cytoskeleton)	1.15226	3.18579e-11	2.64635e-09
Solyc02g080480	Multidrug resistance protein mdtK (AHRD V1 **-- MDTK_EDWI9); contains Interpro domain(s) IPR002528 Multi antimicrobial extrusion protein MatE	Transport	-5.13888	4.46674e-11	3.62903e-09
Solyc03g098700	Cysteine protease inhibitor 8 (Fragment) (AHRD V1 ***- CPI8_SOLTU); contains Interpro domain(s) IPR002160 Proteinase inhibitor I3, Kunitz legume	Other	-2.99164	5.38173e-11	4.3344e-09
Solyc03g112100	Component of high affinity nitrate transporter (AHRD V1 **-* D2KTV0_LOTJA); contains Interpro domain(s) IPR016605 Transporter, high affinity nitrate, Nar2	Protein modifcation	3.99556	7.9308e-11	6.225e-09
Solyc12g096310	DUF599 family protein (AHRD V1 ***- Q8T1D5_DICDI); contains Interpro domain(s) IPR006747 Protein of unknown function DUF599	Unknown	-1.8205	8.49589e-11	6.64042e-09
Solyc03g079880	Protease inhibitor/seed storage/lipid transfer protein family protein (AHRD V1 **** D7LUP2_ARALY); contains Interpro domain(s) IPR003612 Plant lipid transfer protein/seed storage/trypsin-alpha amylase inhibitor	Lipid metabolism and binding	-2.45497	9.01494e-11	7.0165e-09
Solyc04g077140	Unknown Protein (AHRD V1); contains Interpro domain(s) IPR010410 Protein of unknown function DUF1005	Unknown	-1.25682	9.07152e-11	7.03099e-09
Solyc04g009440	NAC domain protein (AHRD V1 ***- Q6RH27_SOLLC); contains Interpro domain(s) IPR003441 No apical meristem (NAM) protein	Transcription factors	1.10079	9.48163e-11	7.31824e-09
Solyc06g075690	Auxin-regulated protein (AHRD V1 ***- Q945F5_SOLLC); contains Interpro domain(s) IPR010369 Protein of unknown function DUF966	Hormone related	1.18191	1.04441e-10	7.96161e-09
Solyc02g071020	Unknown Protein (AHRD V1)	Unknown	-1.3249	1.24687e-10	9.351e-09
Solyc01g095510	Mitochondrial carrier family (AHRD V1 ***- C1E2Y0_9CHLO); contains Interpro domain(s) IPR002113 Adenine nucleotide translocator 1	Transport	1.13706	1.54753e-10	1.14209e-08
Solyc01g066970	Flowering promoting factor-like 1 (Fragment) (AHRD V1 *--- A6MZJ6_ORYSI)	Other	-2.09824	1.80042e-10	1.31822e-08
Solyc02g085950	Ribulose bisphosphate carboxylase small chain (AHRD V1 ***- A9YTZ7_SOLTU); contains Interpro domain(s) IPR000894 Ribulose bisphosphate carboxylase, small chain	Photosynthesis	-1.43622	1.86131e-10	1.35744e-08
Solyc10g011740	Ubiquitin-conjugating enzyme E2 8 (AHRD V1 **** UBC8_ARATH); contains Interpro domain(s) IPR000608 Ubiquitin-conjugating enzyme, E2	Protein degradation	1.11319	1.90253e-10	1.38206e-08
Solyc11g072110	1-AMINOCYCLOPROPANE-1-CARBOXYLATE OXIDASE-like protein (AHRD V1 **-- Q94CL5_ARATH); contains Interpro domain(s) IPR005123 Oxoglutarate and iron-dependent oxygenase	Hormone related	-1.11815	1.92076e-10	1.38985e-08
Solyc01g006560	Lipoxygenase (AHRD V1 **** C0KKU8_SOLLC); contains Interpro domain(s) IPR001246 Lipoxygenase, plant	Hormone related	-2.78342	2.01423e-10	1.44619e-08
Solyc07g056400	Ribosomal protein S6 kinase alpha-6 (AHRD V1 *-** KS6A6_HUMAN); contains Interpro domain(s) IPR002290 Serine/threonine protein kinase	Kinases	1.27881	2.05099e-10	1.46689e-08
Solyc01g066430	Ring H2 finger protein (AHRD V1 *-*- D9ZHD8_HYPPE); contains Interpro domain(s) IPR018957 Zinc finger, C3HC4 RING-type	Protein degradation	1.12535	2.99641e-10	2.10248e-08
Solyc01g009760	GRAM-containing/ABA-responsive protein (Fragment) (AHRD V1 *--- C6FBQ3_PSEMZ); contains Interpro domain(s) IPR004182 GRAM	Hormone related	-3.44067	3.18058e-10	2.21897e-08
Solyc02g089350	Gibberellin regulated protein (AHRD V1 **-- Q2HRH3_MEDTR); contains Interpro domain(s) IPR003854 Gibberellin regulated protein	Hormone related	-1.19831	3.18638e-10	2.21897e-08
Solyc03g112700	Calmodulin-binding protein (AHRD V1 **-* D7L4F9_ARALY); contains Interpro domain(s) IPR012442 Protein of unknown function DUF1645	Calcium signaling	1.45818	3.41552e-10	2.36963e-08
Solyc04g082630	Glyceraldehyde-3-phosphate dehydrogenase B (AHRD V1 **** B4F8L7_MAIZE); contains Interpro domain(s) IPR000173 Glyceraldehyde 3-phosphate dehydrogenase	Photosynthesis	-1.26704	4.54877e-10	3.1208e-08
Solyc01g096280	Cytochrome P450	Other	2.06307	4.56807e-10	3.12247e-08
Solyc10g009370	Mutator-like transposase (AHRD V1 ***- Q9FW81_ORYSJ); contains Interpro domain(s) IPR018289 MULE transposase, conserved domain	Other	-1.93547	4.67237e-10	3.17037e-08
Solyc07g065110	Protease inhibitor/seed storage/lipid transfer protein family protein (AHRD V1 **-* D7MKH4_ARALY); contains Interpro domain(s) IPR003612 Plant lipid transfer protein/seed storage/trypsin-alpha amylase inhibitor	Lipid metabolism and binding	-2.03239	5.25771e-10	3.55452e-08
Solyc12g088840	Os07g0619200 protein (Fragment) (AHRD V1 ***- Q0D4L7_ORYSJ); contains Interpro domain(s) IPR018248 EF hand	Calcium signaling	-4.43857	6.13084e-10	4.05599e-08
Solyc12g009420	Polygalacturonase (AHRD V1 **** O81246_CUCME); contains Interpro domain(s) IPR012334 Pectin lyase fold	Cell wall	-3.12731	6.74352e-10	4.42968e-08
Solyc05g009790	Transcription factor (AHRD V1 *-** D6MKM9_9ASPA); contains Interpro domain(s) IPR003340 Transcriptional factor B3	Transcription factors	1.10441	1.23114e-09	7.83701e-08
Solyc10g083340	Myb family transcription factor-like (AHRD V1 *--- Q6H510_ORYSJ); contains Interpro domain(s) IPR006447 Myb-like DNA-binding region, SHAQKYF class	Transcription factors	-4.07976	1.43873e-09	9.06499e-08
Solyc07g008210	TPR domain protein (AHRD V1 *-*- B6U810_MAIZE); contains Interpro domain(s) IPR011990 Tetratricopeptide-like helical	Other	1.03272	1.45012e-09	9.10575e-08
Solyc01g105310	Metacaspase (AHRD V1 ***- A8NU42_COPC7); contains Interpro domain(s) IPR011600 Peptidase C14, caspase catalytic	Protein degradation	-3.61398	1.46375e-09	9.16033e-08
Solyc02g084880	BHLH transcription factor-like protein (AHRD V1 *-*- Q5ZAK6_ORYSJ); contains Interpro domain(s) IPR011598 Helix-loop-helix DNA-binding	Hormone related	-1.72226	1.79475e-09	1.09722e-07
Solyc12g040640	Beta-glucosidase (AHRD V1 ***- D7L7Z3_ARALY); contains Interpro domain(s) IPR001360 Glycoside hydrolase, family 1	Carbohydrate metabolism	-1.15695	2.11981e-09	1.28745e-07
Solyc03g093560	Ethylene-responsive transcription factor 2 (AHRD V1 ***- B6U860_MAIZE); contains Interpro domain(s) IPR001471 Pathogenesis-related transcriptional factor and ERF, DNA-binding	Transcription factors	1.14386	2.17328e-09	1.31562e-07
Solyc10g005040	Harpin-induced protein-like (Fragment) (AHRD V1 **-- D2CFH8_COFAR); contains Interpro domain(s) IPR010847 Harpin-induced 1	Stress (biotic)	-2.11602	2.24036e-09	1.34742e-07
Solyc08g006930	Photosystem I reaction center subunit X psaK (AHRD V1 ***- Q84QE6_TOBAC); contains Interpro domain(s) IPR017493 Photosystem I reaction center, PsaK, plant	Photosynthesis	-1.15524	2.68761e-09	1.60598e-07
Solyc06g075610	Exocyst complex component 7 (AHRD V1 *--- EXOC7_DROME); contains Interpro domain(s) IPR004140 Exo70 exocyst complex subunit	Vesicle trafficking	1.07042	2.75024e-09	1.63286e-07
Solyc02g080890	Transcription factor WRKY (AHRD V1 ***- C7E5X8_CAPAN); contains Interpro domain(s) IPR003657 DNA-binding WRKY	Transcription factors	1.49781	3.08842e-09	1.82197e-07
Solyc03g113460	Alcohol dehydrogenase (Fragment) (AHRD V1 ***- Q6R4Y6_ZEALU); contains Interpro domain(s) IPR002347 Glucose/ribitol dehydrogenase	Other	1.0184	3.4769e-09	2.03817e-07
Solyc01g090460	Homeobox-leucine zipper protein (AHRD V1 *-*- Q39862_SOYBN); contains Interpro domain(s) IPR001356 Homeobox IPR017970 Homeobox, conserved site	Transcription factors	-1.57602	4.85925e-09	2.80414e-07
Solyc07g066150	Photosystem I reaction center subunit V (AHRD V1 ***- B6U534_MAIZE); contains Interpro domain(s) IPR017494 Photosystem I reaction center, PsaG, plant	Photosynthesis	-1.25498	4.89204e-09	2.81429e-07
Solyc04g005050	Matrix metalloproteinase (AHRD V1 **-- B7TVN4_PINTA); contains Interpro domain(s) IPR001818 Peptidase M10A and M12B, matrixin and adamalysin	Protein degradation	1.16414	5.28283e-09	3.02034e-07
Solyc02g070940	Chlorophyll a/b binding protein (AHRD V1 **** Q41422_SOLTU); contains Interpro domain(s) IPR001344 Chlorophyll A-B binding protein	Photosynthesis	-1.13642	5.32051e-09	3.03253e-07
Solyc08g075150	Genomic DNA chromosome 5 TAC clone K9E15 (AHRD V1 *-*- Q9FH79_ARATH)	Unknown	-2.51077	5.66865e-09	3.19167e-07
Solyc05g025600	Chloroplast photosystem II subunit X (Fragment) (AHRD V1 ***- B1PPX5_9MYRT); contains Interpro domain(s) IPR009518 Photosystem II protein PsbX	Photosynthesis	-1.56749	5.91109e-09	3.30807e-07
Solyc05g009700	Histidine amino acid transporter (AHRD V1 **** Q85V22_ORYSI); contains Interpro domain(s) IPR013057 Amino acid transporter, transmembrane	Transport	-1.43652	6.62192e-09	3.6399e-07
Solyc10g078470	Tyrosine-specific transport protein (AHRD V1 *-** D7DFI8_CHLTL); contains Interpro domain(s) IPR018227 Tryptophan/tyrosine permease	Transport	1.00748	7.39998e-09	4.05554e-07
Solyc08g014570	Ankyrin repeat family protein (AHRD V1 **-* Q9LVG7_ARATH); contains Interpro domain(s) IPR002110 Ankyrin	Cell organization (cytoskeleton)	1.18581	7.50131e-09	4.07491e-07
Solyc09g092710	Glycine rich protein (AHRD V1 ***- Q9FXS8_TOBAC); contains Interpro domain(s) IPR010800 Glycine rich	Other	-1.33058	7.73717e-09	4.17852e-07
Solyc03g114960	Kelch-like protein 20 (AHRD V1 *-*- KLH20_HUMAN); contains Interpro domain(s) IPR015915 Kelch-type beta propeller	Secondary metabolism	1.02758	9.42638e-09	5.04666e-07
Solyc06g074030	CCR4-NOT transcription complex subunit 7 (AHRD V1 ***- B4FG48_MAIZE); contains Interpro domain(s) IPR006941 Ribonuclease CAF1	Transcription machinery and RNA processing	1.0904	9.91546e-09	5.2932e-07
Solyc09g059240	Cytochrome P450	Other	1.53364	1.05308e-08	5.58947e-07
Solyc12g056930	Sulfate transporter 2 (AHRD V1 ***- Q9AT47_SOLLC); contains Interpro domain(s) IPR001902 Sulphate anion transporter	Transport	-1.1387	1.06759e-08	5.65028e-07
Solyc09g083010	Endonuclease III-like protein 1 (AHRD V1 **-- B6U0P3_MAIZE); contains Interpro domain(s) IPR003265 HhH-GPD domain	DNA replication, repair and associated proteins	1.21973	1.18116e-08	6.19825e-07
Solyc01g009580	Terminal flower 1 (Fragment) (AHRD V1 **-- B3VT07_9ROSA); contains Interpro domain(s) IPR008914 Phosphatidylethanolamine-binding protein PEBP	Other	-6.76551	1.29594e-08	6.71065e-07
Solyc03g006620	Cotton fiber expressed protein 1 (AHRD V1 ***- O81373_GOSHI); contains Interpro domain(s) IPR008480 Protein of unknown function DUF761, plant	Other	1.43124	1.29692e-08	6.71065e-07
Solyc10g077120	Photosystem II core complex proteins psbY (AHRD V1 *-*- B6SR26_MAIZE)	Photosynthesis	-1.17557	1.6617e-08	8.45641e-07
Solyc12g005430	Acyltransferase-like protein (AHRD V1 **-- Q589X8_TOBAC); contains Interpro domain(s) IPR003480 Transferase	Secondary metabolism	-1.11421	1.8108e-08	9.16482e-07
Solyc02g071090	Purine permease family protein (AHRD V1 **-* D7MCV2_ARALY); contains Interpro domain(s) IPR004853 Protein of unknown function DUF250	Transport	3.00114	1.87183e-08	9.37131e-07
Solyc03g033410	Ubiquitin-conjugating enzyme E2 10 (AHRD V1 ***- UBC10_ARATH); contains Interpro domain(s) IPR000608 Ubiquitin-conjugating enzyme, E2	Protein degradation	-1.22675	1.98655e-08	9.89217e-07
Solyc12g005450	Receptor-like protein kinase At3g21340 (AHRD V1 ***- RLK6_ARATH); contains Interpro domain(s) IPR002290 Serine/threonine protein kinase	Kinases	1.47206	2.48781e-08	1.21594e-06
Solyc09g098290	Receptor like kinase, RLK	Kinases	-1.01985	2.60217e-08	1.26516e-06
Solyc02g069450	Photosystem I reaction center subunit III (AHRD V1 ***- Q9XQB4_PHAAU); contains Interpro domain(s) IPR003666 Photosystem I reaction centre protein PsaF, subunit III	Photosynthesis	-2.36443	2.70598e-08	1.31219e-06
Solyc03g112090	Component of high affinity nitrate transporter (AHRD V1 *--- D2KTV0_LOTJA)	Transport	2.09913	4.0578e-08	1.91752e-06
Solyc03g119910	Gibberellin 3-beta-hydroxylase (Fragment) (AHRD V1 **** D9ZZW4_9FABA); contains Interpro domain(s) IPR005123 Oxoglutarate and iron-dependent oxygenase	Hormone related	-2.45023	4.1816e-08	1.96599e-06
Solyc03g115610	Receptor like kinase, RLK	Kinases	1.0421	4.31321e-08	2.01254e-06
Solyc01g110680	Auxin-induced SAUR-like protein (AHRD V1 ***- Q8S351_CAPAN); contains Interpro domain(s) IPR003676 Auxin responsive SAUR protein	Hormone related	-1.2193	4.32943e-08	2.01503e-06
Solyc02g092550	LOB domain-containing protein, putative (AHRD V3.3 *** B9SGY6_RICCO)	Transcription factors	-2.14562	4.74154e-08	2.18411e-06
Solyc05g009610	Acetyl esterase (AHRD V1 **-- AES_SHIF8); contains Interpro domain(s) IPR013094 Alpha/beta hydrolase fold-3	Other	1.11726	5.58359e-08	2.54755e-06
Solyc03g005770	Chlorophyll a-b binding protein 3C-like (AHRD V1 **** Q2XTE0_SOLTU); contains Interpro domain(s) IPR001344 Chlorophyll A-B binding protein	Photosynthesis	-1.72868	6.26827e-08	2.81146e-06
Solyc08g022240	Lipase-like protein (AHRD V1 ***- Q8LF19_ARATH); contains Interpro domain(s) IPR002921 Lipase, class 3	Lipid metabolism and binding	1.23762	7.27804e-08	3.22532e-06
Solyc07g063410	NAC domain protein IPR003441 (AHRD V1 ***- B9HZY3_POPTR); contains Interpro domain(s) IPR003441 No apical meristem (NAM) protein	Transcription factors	1.28919	8.20857e-08	3.57778e-06
Solyc03g116530	Glyoxalase/bleomycin resistance protein/dioxygenase (AHRD V1 ***- Q2HVV5_MEDTR); contains Interpro domain(s) IPR004360 Glyoxalase/bleomycin resistance protein/dioxygenase	Other	-1.10629	8.27175e-08	3.58843e-06
Solyc10g009080	Squamosa promoter binding-like protein (AHRD V1 ***- Q0PY35_SOLLC); contains Interpro domain(s) IPR017238 Squamosa promoter-binding protein	Transcription factors	-1.35457	9.89038e-08	4.22141e-06
Solyc02g093580	Pectate lyase (AHRD V1 **** Q9M505_VITVI); contains Interpro domain(s) IPR002022 Pectate lyase/Amb allergen	Cell wall	-4.03945	1.00491e-07	4.2695e-06
Solyc06g066750	Unknown Protein (AHRD V1)	Unknown	-3.10031	1.01019e-07	4.28211e-06
Solyc01g092950	MADS-box transcription factor 2 (AHRD V1 **** D1MFS7_HEVBR); contains Interpro domain(s) IPR002487 Transcription factor, K-box	Transcription factors	-1.20831	1.05257e-07	4.44142e-06
Solyc09g097780	Glycine-rich protein (AHRD V1 *-*- D2K2U2_TOBAC); contains Interpro domain(s) IPR010800 Glycine rich	Other	-1.2471	1.11376e-07	4.65505e-06
Solyc01g088590	Invertase inhibitor (AHRD V1 ***- A7IZL0_COFCA); contains Interpro domain(s) IPR006501 Pectinesterase inhibitor	Cell wall	-1.61135	1.13876e-07	4.71911e-06
Solyc05g052910	Actin-binding LIM protein 1 (AHRD V1 *--- ABLM1_MOUSE); contains Interpro domain(s) IPR001781 Zinc finger, LIM-type	Transcriptional regulators	-2.11611	1.28557e-07	5.26856e-06
Solyc07g007730	Defensin protein (AHRD V1 ***- B1N683_SOLPI); contains Interpro domain(s) IPR008177 Gamma Purothionin	Other	-1.45426	1.32836e-07	5.41996e-06
Solyc04g077980	Zinc-finger protein (AHRD V1 ***- Q40899_PETHY); contains Interpro domain(s) IPR007087 Zinc finger, C2H2-type	Transcription factors	1.25161	1.41305e-07	5.71515e-06
Solyc06g072360	Zinc finger protein (AHRD V1 *-*- Q764N7_MALDO); contains Interpro domain(s) IPR007087 Zinc finger, C2H2-type	Transcription factors	1.07679	1.46739e-07	5.89628e-06
Solyc06g072550	UPF0497 membrane protein 8 (AHRD V1 ***- U4978_VITVI); contains Interpro domain(s) IPR006459 Uncharacterised protein family UPF0497, trans-membrane plant subgroup	Unknown	1.15774	1.5754e-07	6.28939e-06
Solyc04g074680	Unknown Protein (AHRD V1)	Unknown	1.50394	1.67857e-07	6.64399e-06
Solyc08g013900	Nodule inception protein (Fragment) (AHRD V1 *-*- A9DME9_MEDTR); contains Interpro domain(s) IPR003035 Plant regulator RWP-RK	Transcription factors	1.13997	1.90212e-07	7.44924e-06
Solyc03g120290	Unknown Protein (AHRD V1)	Unknown	-1.28431	2.05512e-07	8.03144e-06
Solyc01g107820	UDP-glucosyltransferase family 1 protein (AHRD V1 **** C6KI43_CITSI); contains Interpro domain(s) IPR002213 UDP-glucuronosyl/UDP-glucosyltransferase	Glycosyltransferases	1.62663	2.09641e-07	8.15837e-06
Solyc04g076190	Aspartic proteinase nepenthesin-1 (AHRD V1 **-- B6TDX6_MAIZE); contains Interpro domain(s) IPR001461 Peptidase A1	Protein degradation	-1.70843	2.39029e-07	9.26313e-06
Solyc10g006040	Serine acetyltransferase (AHRD V1 **** Q39533_CITLA); contains Interpro domain(s) IPR005881 Serine O-acetyltransferase	Nitrogen and amino acid metabolism	-1.08526	2.49421e-07	9.60556e-06
Solyc08g016720	9-cis-epoxycarotenoid dioxygenase 5 (AHRD V1 **** A0SE34_9ROSI); contains Interpro domain(s) IPR004294 Carotenoid oxygenase	Hormone related	1.10857	2.54534e-07	9.76188e-06
Solyc11g071550	Glutamyl-tRNA(Gln) amidotransferase subunit A (AHRD V1 ***- Q81EC8_BACCR); contains Interpro domain(s) IPR000120 Amidase signature enzyme	Other	-1.58082	2.5749e-07	9.81429e-06
Solyc12g098610	Xyloglucan endotransglucosylase/hydrolase 8 (AHRD V1 ***- C0IRG7_ACTDE); contains Interpro domain(s) IPR016455 Xyloglucan endotransglucosylase/hydrolase	Cell wall	-1.7022	2.6036e-07	9.88913e-06
Solyc05g016060	Unknown Protein (AHRD V1)	Unknown	1.01625	2.77557e-07	1.04501e-05
Solyc03g031730	Beta-glucosidase 47 (AHRD V1 **** D7MEP5_ARALY); contains Interpro domain(s) IPR001360 Glycoside hydrolase, family 1	Carbohydrate metabolism	-2.28153	2.95975e-07	1.10985e-05
Solyc05g009720	Myb family transcription factor-like (AHRD V1 **-* Q6Z869_ORYSJ); contains Interpro domain(s) IPR006447 Myb-like DNA-binding region, SHAQKYF class	Transcription factors	-1.09238	3.14903e-07	1.17606e-05
Solyc02g080790	Deoxyhypusine synthase (AHRD V1 ***- Q5ZN61_9ASTE); contains Interpro domain(s) IPR002773 Deoxyhypusine synthase	Protein synthesis and folding	-1.98307	3.3487e-07	1.24092e-05
Solyc03g059260	Carboxyl-terminal-processing protease (AHRD V1 ***- B6T6L2_MAIZE); contains Interpro domain(s) IPR004447 Peptidase S41A, C-terminal protease	Protein degradation	1.26989	3.56329e-07	1.31225e-05
Solyc01g087580	Unknown Protein (AHRD V1)	Unknown	1.22336	3.7402e-07	1.37195e-05
Solyc02g083360	Protein-methionine-s-oxide reductase (AHRD V1 **-- D7L9H5_ARALY)	Transcription factors	1.06511	3.92786e-07	1.43157e-05
Solyc03g113250	Nitrate transporter (AHRD V1 **-* Q8LG02_ARATH); contains Interpro domain(s) IPR000109 TGF-beta receptor, type I/II extracellular region	Transport	-1.08905	3.93365e-07	1.43157e-05
Solyc08g067160	Acyl-protein thioesterase 2 (AHRD V1 **-- B6T1C9_MAIZE); contains Interpro domain(s) IPR003140 Phospholipase/carboxylesterase	Lipid metabolism and binding	-1.42551	4.20888e-07	1.52276e-05
Solyc05g011920	ACT domain-containing protein (AHRD V1 **-- D7M3X3_ARALY); contains Interpro domain(s) IPR002912 Amino acid-binding ACT	Nitrogen and amino acid metabolism	1.02561	4.24195e-07	1.53173e-05
Solyc09g089540	Proteinase inhibitor I (AHRD V1 ***- Q3S492_SOLTU); contains Interpro domain(s) IPR000864 Proteinase inhibitor I13, potato inhibitor I	Other	-1.37423	4.29553e-07	1.54806e-05
Solyc01g109800	Genomic DNA chromosome 5 TAC clone K1F13 (AHRD V1 *-*- Q9FJZ5_ARATH)	Unknown	-1.16452	4.554e-07	1.63169e-05
Solyc02g087350	Glycosyltransferase (AHRD V1 ***- B9N4D7_POPTR); contains Interpro domain(s) IPR002495 Glycosyl transferase, family 8	Glycosyltransferases	1.20415	5.20469e-07	1.83292e-05
Solyc05g056620	Myocyte-specific enhancer factor 2D (AHRD V1 *-*- MEF2D_HUMAN); contains Interpro domain(s) IPR002100 Transcription factor, MADS-box IPR002487 Transcription factor, K-box	Transcription factors	-1.00612	5.3816e-07	1.88447e-05
Solyc01g087150	Mate efflux family protein (AHRD V1 **-- D7KHQ9_ARALY); contains Interpro domain(s) IPR002528 Multi antimicrobial extrusion protein MatE	Transport	-1.40414	6.48171e-07	2.21936e-05
Solyc01g109040	Plastoquinol-plastocyanin reductase (AHRD V1 **-* B6SRD7_MAIZE); contains Interpro domain(s) IPR012595 PetM of cytochrome b6/f complex subunit 7	Other	-1.65495	6.72309e-07	2.29353e-05
Solyc03g020040	Proteinase inhibitor II (AHRD V1 ***- B3F0C1_TOBAC); contains Interpro domain(s) IPR003465 Proteinase inhibitor I20, Pin2	Other	2.40061	6.93435e-07	2.35692e-05
Solyc11g005150	Leucine-rich repeat family protein (AHRD V1 *--- D7M406_ARALY); contains Interpro domain(s) IPR006706 Extensin-like region	Cell wall	-1.27664	8.4411e-07	2.82754e-05
Solyc09g065660	Heat stress transcription factor A3 (AHRD V1 ***- D1M7W9_SOLLC); contains Interpro domain(s) IPR000232 Heat shock factor (HSF)-type, DNA-binding	Transcription factors	-1.12597	8.4659e-07	2.83073e-05
Solyc12g088390	Zinc-finger protein (AHRD V1 ***- Q40899_PETHY); contains Interpro domain(s) IPR007087 Zinc finger, C2H2-type	Transcription factors	2.68449	8.58814e-07	2.86127e-05
Solyc05g013860	Sieve element-occluding protein 3 (AHRD V1 **-- B5THF7_MEDTR)	Other	-1.20004	8.83772e-07	2.92339e-05
Solyc06g073940	Unknown Protein (AHRD V1)	Unknown	-1.67766	9.48716e-07	3.10495e-05
Solyc02g069290	Transducin-like (AHRD V1 **-- Q6H6D6_ORYSJ); contains Interpro domain(s) IPR011989 Armadillo-like helical	Protein degradation	-1.44893	1.00902e-06	3.27914e-05
Solyc03g013160	Amino acid transporter family protein (AHRD V1 **** D7M7A7_ARALY); contains Interpro domain(s) IPR013057 Amino acid transporter, transmembrane	Transport	-1.08165	1.1186e-06	3.60363e-05
Solyc03g112060	Quinolinate synthase A (AHRD V1 *-*- NADA_CYAP4); contains Interpro domain(s) IPR003808 Fe-S metabolism associated SufE	Other	-1.36425	1.15418e-06	3.69896e-05
Solyc05g053960	Cysteine-rich extensin-like protein-2 (AHRD V1 *-*- Q08195_TOBAC)	Other	-1.20512	1.21974e-06	3.88222e-05
Solyc04g007590	Nodulin-like protein (AHRD V1 ***- Q9LI65_ARATH); contains Interpro domain(s) IPR000620 Protein of unknown function DUF6, transmembrane	Other	-6.17923	1.29352e-06	4.07504e-05
Solyc08g082120	Methanol inducible protein (AHRD V1 ***- D1MAX5_NICBE)	Other	-2.45734	1.31856e-06	4.13282e-05
Solyc11g071610	Xanthine dehydrogenase/oxidase (AHRD V1 ***- A9YL93_RABIT); contains Interpro domain(s) IPR016208 Aldehyde oxidase/xanthine dehydrogenase	Hormone related	-6.01493	1.32216e-06	4.13711e-05
Solyc03g112200	Unknown Protein (AHRD V1)	Unknown	-2.03329	1.34385e-06	4.19787e-05
Solyc07g006730	Multidrug resistance protein mdtK (AHRD V1 ***- MDTK_CITK8); contains Interpro domain(s) IPR015521 MATE family transporter related protein	Transport	-1.3268	1.48955e-06	4.58338e-05
Solyc12g006140	Chlorophyll a-b binding protein 37, chloroplastic (AHRD V1 ***- CB26_PETSP); contains Interpro domain(s) IPR001344 Chlorophyll A-B binding protein	Photosynthesis	-2.94175	1.6646e-06	5.03256e-05
Solyc04g077780	LIM domain protein (AHRD V1 **-- Q306K1_BRANA); contains Interpro domain(s) IPR001781 Zinc finger, LIM-type	Transcription factors	-1.13668	1.95124e-06	5.79244e-05
Solyc09g082690	Early light-induced protein 7 (AHRD V1 ***- B2BJD6_RHOCT)	Light signaling	1.27017	2.00576e-06	5.94475e-05
Solyc06g049050	Expansin (AHRD V1 ***- O82625_SOLLC); contains Interpro domain(s) IPR007112 Expansin 45, endoglucanase-like IPR007117 Pollen allergen/expansin, C-terminal	Cell wall	-1.1272	2.04062e-06	6.03841e-05
Solyc02g085020	Dihydroflavonol 4-reductase (AHRD V1 **** Q6WG03_SOLTU); contains Interpro domain(s) IPR016040 NAD(P)-binding domain	Secondary metabolism	1.14193	2.46643e-06	7.1724e-05
Solyc08g007040	Glycine cleavage system H protein 1 (AHRD V1 ***- B6UHJ7_MAIZE); contains Interpro domain(s) IPR017453 Glycine cleavage H-protein, subgroup	Photosynthesis	-2.11898	2.72302e-06	7.83249e-05
Solyc02g065040	Unknown Protein (AHRD V1)	Unknown	5.86188	2.92776e-06	8.34368e-05
Solyc09g011580	Glutathione S-transferase-like protein (AHRD V1 **** A8DUB0_SOLLC); contains Interpro domain(s) IPR004046 Glutathione S-transferase, C-terminal	Other	1.31106	2.92733e-06	8.34368e-05
Solyc01g091050	Pectinesterase (AHRD V1 ***- B9RD90_RICCO); contains Interpro domain(s) IPR000070 Pectinesterase, catalytic	Cell wall	1.23141	3.05634e-06	8.68339e-05
Solyc03g112210	Unknown Protein (AHRD V1)	Unknown	-6.05245	3.21252e-06	9.05764e-05
Solyc03g114360	Poly polymerase catalytic domain containing protein expressed (AHRD V1 **-- Q84T80_ORYSJ); contains Interpro domain(s) IPR012317 Poly(ADP-ribose) polymerase, catalytic region	Stress (abiotic)	-1.23307	3.22195e-06	9.07044e-05
Solyc12g049250	Unknown Protein (AHRD V1)	Unknown	-1.57595	3.35247e-06	9.40926e-05
Solyc10g084660	Actin-depolymerizing factor (AHRD V1 ***- D9I9X9_HEVBR); contains Interpro domain(s) IPR002108 Actin-binding, cofilin/tropomyosin type	Cell organization (cytoskeleton)	-2.15585	3.67197e-06	0.000101522
Solyc12g062200	Unknown Protein (AHRD V1)	Unknown	-1.1982	3.80931e-06	0.000104384
Solyc01g100920	Nodulin-like protein (AHRD V1 ***- Q84TV1_GOSHI); contains Interpro domain(s) IPR000620 Protein of unknown function DUF6, transmembrane	Other	-3.44654	3.93272e-06	0.000107448
Solyc05g007890	Myb family transcription factor-like (AHRD V1 *--* Q6H510_ORYSJ); contains Interpro domain(s) IPR006447 Myb-like DNA-binding region, SHAQKYF class	Transcription factors	-1.549	4.77359e-06	0.000127049
Solyc12g045030	Short-chain dehydrogenase/reductase family protein (AHRD V1 **-- D7LV30_ARALY); contains Interpro domain(s) IPR002347 Glucose/ribitol dehydrogenase	Other	1.11557	4.84034e-06	0.000128273
Solyc08g077170	Peptide transporter-like protein (AHRD V1 **-* Q9SVS9_ARATH); contains Interpro domain(s) IPR000109 TGF-beta receptor, type I/II extracellular region	Transport	-2.40157	5.02215e-06	0.000132711
Solyc07g056190	NBS-LRR class disease resistance protein (AHRD V1 *--- D5L9G7_ORYSI)	Stress (biotic)	1.42668	5.31908e-06	0.000139958
Solyc08g068680	Decarboxylase family protein (AHRD V1 ***- B1ILJ6_CLOBK); contains Interpro domain(s) IPR002129 Pyridoxal phosphate-dependent decarboxylase	Nitrogen and amino acid metabolism	1.21855	5.39276e-06	0.000141095
Solyc02g070610	Lipase (Class 3)-like protein (AHRD V1 ***- Q943F9_ORYSJ)	Lipid metabolism and binding	-5.85692	5.5802e-06	0.000145588
Solyc06g065670	ATP-binding cassette transporter (AHRD V1 **** D8RL93_SELML); contains Interpro domain(s) IPR013525 ABC-2 type transporter	Transport	-1.24904	5.64525e-06	0.00014646
Solyc11g044910	Beta-xylosidase 1 (AHRD V1 ***- D7MNR6_ARALY); contains Interpro domain(s) IPR001764 Glycoside hydrolase, family 3, N-terminal	Cell wall	-1.6202	5.66069e-06	0.000146656
Solyc03g077920	Phosphoribosylanthranilate transferase (Fragment) (AHRD V1 *--- Q43085_PEA); contains Interpro domain(s) IPR013583 Phosphoribosyltransferase C-terminal, plant	Nitrogen and amino acid metabolism	-1.57704	6.70316e-06	0.000171032
Solyc12g017380	Solute carrier family 22 member 7 (AHRD V1 ***- B5X4W8_SALSA); contains Interpro domain(s) IPR016196 Major facilitator superfamily, general substrate transporter	Transport	-3.0254	7.04368e-06	0.000178004
Solyc12g017370	Myb family transcription factor-like (AHRD V1 **-- Q6H510_ORYSJ); contains Interpro domain(s) IPR006447 Myb-like DNA-binding region, SHAQKYF class	Transcription factors	-1.08241	7.79757e-06	0.000194618
Solyc05g053060	Unknown Protein (AHRD V1)	Unknown	-1.10259	8.61829e-06	0.000213429
Solyc10g005400	Inositol oxygenase (AHRD V1 **** B9XK04_9BACT); contains Interpro domain(s) IPR007828 Protein of unknown function DUF706	Carbohydrate metabolism	1.52751	9.14666e-06	0.000224712
Solyc07g066510	Zinc finger protein CONSTANS-LIKE 2 (AHRD V1 *--- B9MSS7_SOYBN); contains Interpro domain(s) IPR010402 CCT domain	Transcriptional regulators	-3.28658	9.21676e-06	0.000225812
Solyc12g043030	Sulfate transporter (AHRD V1 ***- A1YKF8_BRASY)	Transport	-4.02454	1.00182e-05	0.000240696
Solyc02g085010	Unknown Protein (AHRD V1)	Unknown	1.24172	1.18175e-05	0.000277802
Solyc09g072750	Unknown Protein (AHRD V1)	Unknown	1.61812	1.2139e-05	0.000283918
Solyc02g080540	ATP synthase gamma chain (AHRD V1 ***- B7FIR4_MEDTR); contains Interpro domain(s) IPR000131 ATPase, F1 complex, gamma subunit	Photosynthesis	-1.02121	1.24334e-05	0.000289706
Solyc09g089930	Ethylene responsive transcription factor 1a (AHRD V1 *-** C0J9I9_9ROSA); contains Interpro domain(s) IPR001471 Pathogenesis-related transcriptional factor and ERF, DNA-binding	Transcription factors	1.63985	1.24785e-05	0.000290392
Solyc10g039290	Peptide transporter-like protein (AHRD V1 **-* Q9LSE8_ARATH); contains Interpro domain(s) IPR000109 TGF-beta receptor, type I/II extracellular region	Transport	-1.00419	1.28928e-05	0.000297048
Solyc02g064970	Peroxidase (AHRD V1 **** Q43499_SOLLC); contains Interpro domain(s) IPR002016 Haem peroxidase, plant/fungal/bacterial	Peroxidases/redox related	-1.75049	1.40724e-05	0.000321823
Solyc07g065590	Nicotinamide mononucleotide adenylyltransferase 1 (AHRD V1 **** C1BT21_9MAXI); contains Interpro domain(s) IPR005248 Probable nicotinate-nucleotide adenylyltransferase	Other	-1.49038	1.47389e-05	0.000334264
Solyc11g050940	HAT family dimerisation domain containing protein (AHRD V1 ***- Q2R194_ORYSJ); contains Interpro domain(s) IPR003656 Zinc finger, BED-type predicted	DNA replication, repair and associated proteins	-1.91819	1.52144e-05	0.000344537
Solyc01g106980	Endo-1 4-beta-xylanase (AHRD V1 *--- B6SW51_MAIZE); contains Interpro domain(s) IPR013781 Glycoside hydrolase, subgroup, catalytic core	Cell wall	-2.42704	1.53018e-05	0.000345672
Solyc08g066960	Boron transporter 2 (AHRD V1 **-* A8WCD9_WHEAT); contains Interpro domain(s) IPR003020 Bicarbonate transporter, eukaryotic	Transport	1.16424	1.53844e-05	0.000347115
Solyc03g094020	Alpha-glucosidase-like (AHRD V1 ***- Q5NBJ1_ORYSJ); contains Interpro domain(s) IPR000322 Glycoside hydrolase, family 31	Carbohydrate metabolism	2.0334	1.6964e-05	0.000369696
Solyc04g079350	Pheromone receptor-like protein (Fragment) (AHRD V1 *--- Q7XHJ1_QUERO); contains Interpro domain(s) IPR012442 Protein of unknown function DUF1645	Calcium signaling	1.51424	1.76393e-05	0.000380749
Solyc02g094240	Unknown Protein (AHRD V1)	Unknown	-5.70337	1.77646e-05	0.00038186
Solyc08g075790	Vacuolar sorting protein (AHRD V1 *--- C0S0X8_PARBP); contains Interpro domain(s) IPR009291 Protein of unknown function DUF946, plant	Vesicle trafficking	-1.81464	1.81958e-05	0.000389664
Solyc12g096570	ARGOS (AHRD V1 ***- C7SFP7_SOLLC)	Other	1.48011	1.8218e-05	0.000389687
Solyc05g056080	Unknown Protein (AHRD V1)	Unknown	-1.82685	1.93885e-05	0.000409991
Solyc01g109230	CHP-rich zinc finger protein-like (AHRD V1 **-- Q6YTW3_ORYSJ); contains Interpro domain(s) IPR011424 C1-like	Stress (biotic)	-1.06674	1.9965e-05	0.000419727
Solyc03g116970	Sister chromatid cohesion protein pds5 (AHRD V1 *--- PDS5_SCHPO); contains Interpro domain(s) IPR007942 Phospholipase-like, arabidopsis	Other	1.33218	2.02631e-05	0.000424608
Solyc08g062340	Class II small heat shock protein Le-HSP17.6 (AHRD V1 ***- Q96489_SOLLC); contains Interpro domain(s) IPR002068 Heat shock protein Hsp20	Stress (abiotic)	-1.15039	2.05987e-05	0.000430181
Solyc11g071560	Restricted tev movement 2 (AHRD V1 *--- D5K216_ARATH); contains Interpro domain(s) IPR008978 HSP20-like chaperone	Stress (abiotic)	-1.34155	2.08758e-05	0.000435476
Solyc05g009300	80C09_19 related (AHRD V1 *-*- Q2HS36_MEDTR)	Other	-1.30314	2.44355e-05	0.000499606
Solyc02g090970	Serine/threonine-protein kinase 24 (AHRD V1 **** STK24_MOUSE); contains Interpro domain(s) IPR002290 Serine/threonine protein kinase	Kinases	1.14394	2.51216e-05	0.000511376
Solyc07g048040	C2 domain-containing protein (AHRD V1 ***- D7MKI6_ARALY); contains Interpro domain(s) IPR000008 C2 calcium-dependent membrane targeting	Stress (abiotic)	1.21416	2.52644e-05	0.000513156
Solyc02g092970	ADP ribosylation factor (AHRD V1 ***- B9URA8_9ROSI); contains Interpro domain(s) IPR006688 ADP-ribosylation factor	Protein targeting	-3.56145	2.61068e-05	0.000527374
Solyc03g118780	Thaumatin-like protein (AHRD V1 ***- A8IXE7_BRACM); contains Interpro domain(s) IPR001938 Thaumatin, pathogenesis-related	Stress (biotic)	-1.00474	2.62023e-05	0.000528726
Solyc06g062800	ATP-dependent RNA helicase eIF4A (AHRD V1 ***- A8PG49_COPC7); contains Interpro domain(s) IPR011545 DNA/RNA helicase, DEAD/DEAH box type, N-terminal	Transcription machinery and RNA processing	1.60399	2.73917e-05	0.000550928
Solyc10g045240	Beta-glucosidase D4 (AHRD V1 ***- B2ZUU0_LOTJA); contains Interpro domain(s) IPR001360 Glycoside hydrolase, family 1	Carbohydrate metabolism	-1.11882	3.23145e-05	0.000636801
Solyc01g058250	Gibberellin 3-beta-hydroxylase (Fragment) (AHRD V1 **** D9ZZX2_9FABA); contains Interpro domain(s) IPR005123 Oxoglutarate and iron-dependent oxygenase	Hormone related	2.15266	3.26478e-05	0.000641323
Solyc03g097650	NAC domain transcription factor (AHRD V1 **** Q4U0D4_WHEAT); contains Interpro domain(s) IPR003441 No apical meristem (NAM) protein	Transcription factors	-1.4638	3.36956e-05	0.000661205
Solyc09g091300	Self-incompatibility protein (Fragment) (AHRD V1 -**- C8C1B5_9MAGN); contains Interpro domain(s) IPR010264 Plant self-incompatibility S1	Other	-1.14043	3.40075e-05	0.000665914
Solyc12g098600	UDP-glucosyltransferase family 1 protein (AHRD V1 ***- C6KI44_CITSI); contains Interpro domain(s) IPR002213 UDP-glucuronosyl/UDP-glucosyltransferase	Glycosyltransferases	-1.12003	3.41324e-05	0.000667654
Solyc03g120120	IST1 homolog (AHRD V1 *--- D3PJN2_9MAXI); contains Interpro domain(s) IPR005061 Protein of unknown function DUF292, eukaryotic	Other	-1.40817	3.55155e-05	0.00069106
Solyc08g066740	CT099 (Fragment) (AHRD V1 *--- Q4KR02_SOLCI); contains Interpro domain(s) IPR003245 Plastocyanin-like	Other	-1.31282	3.64466e-05	0.000704
Solyc04g071090	Unknown Protein (AHRD V1)	Unknown	-1.38183	3.88445e-05	0.000743343
Solyc04g077130	50S ribosomal protein 6, chloroplastic (AHRD V1 ***- PSRP6_ARATH)	Protein synthesis and folding	-1.55598	3.92968e-05	0.000748133
Solyc10g080990	Nodulin MtN21 family protein (Fragment) (AHRD V1 *-*- C0KY62_ARAKO); contains Interpro domain(s) IPR000620 Protein of unknown function DUF6, transmembrane	Other	-1.31871	4.08421e-05	0.000774369
Solyc05g005320	Unknown Protein (AHRD V1)	Unknown	-1.06217	4.38094e-05	0.000824721
Solyc02g094300	Uridylyltransferase PII (AHRD V1 *--- C7JBQ7_ACEP3); contains Interpro domain(s) IPR002912 Amino acid-binding ACT	Nitrogen and amino acid metabolism	1.22879	4.88245e-05	0.000908057
Solyc08g068770	N-acetyltransferase (AHRD V1 ***- B6SUK9_MAIZE); contains Interpro domain(s) IPR000182 GCN5-related N-acetyltransferase	Transcriptional regulators	1.29623	5.13139e-05	0.000950538
Solyc11g066950	Stress responsive A/B barrel domain family protein (AHRD V1 ***- D7HD13_VIBCH); contains Interpro domain(s) IPR013097 Stress responsive alpha-beta barrel	Other	-1.49479	5.36232e-05	0.000985432
Solyc06g059870	Unknown Protein (AHRD V1)	Unknown	-1.18507	5.54264e-05	0.00101055
Solyc06g007440	CBL-interacting protein kinase 16 (AHRD V1 **** A0MNK3_POPTR); contains Interpro domain(s) IPR002290 Serine/threonine protein kinase	Kinases	-1.22223	5.80975e-05	0.00105397
Solyc02g087540	Cell division AAA ATPase family protein (AHRD V1 **-* B6Z265_WHEAT); contains Interpro domain(s) IPR003959 ATPase, AAA-type, core	Protein degradation	1.33232	5.95456e-05	0.00107507
Solyc11g032100	MADS box transcription factor (AHRD V1 ***- B2KJ31_POPTO); contains Interpro domain(s) IPR002100 Transcription factor, MADS-box	Transcription factors	-1.47753	5.97423e-05	0.00107548
Solyc11g005320	Ring finger protein (AHRD V1 *-*- O49869_HORVU); contains Interpro domain(s) IPR018957 Zinc finger, C3HC4 RING-type	Protein degradation	-4.10041	6.72654e-05	0.00119237
Solyc12g099650	Photosystem II 5 kDa protein, chloroplastic (AHRD V1 ***- PST2_GOSHI)	Photosynthesis	-1.18281	6.89766e-05	0.00121804
Solyc06g054630	Ethylene-responsive transcription factor 1 (AHRD V1 *-*- ERF1_ORYSJ); contains Interpro domain(s) IPR001471 Pathogenesis-related transcriptional factor and ERF, DNA-binding	Transcription factors	1.64374	6.91798e-05	0.0012193
Solyc06g074620	Os02g0448600 protein (Fragment) (AHRD V1 *--- Q0E1G8_ORYSJ)	Unknown	1.00257	6.94412e-05	0.00122159
Solyc01g073720	Unknown Protein (AHRD V1)	Unknown	1.49537	7.03188e-05	0.00123585
Solyc07g007860	Proline rich protein (Fragment) (AHRD V1 ---- P93274_MALDO); contains Interpro domain(s) IPR013770 Plant lipid transfer protein and hydrophobic protein, helical	Lipid metabolism and binding	-1.3321	7.11657e-05	0.00124759
Solyc03g020050	Proteinase inhibitor II (AHRD V1 ***- B3F0C1_TOBAC); contains Interpro domain(s) IPR003465 Proteinase inhibitor I20, Pin2	Other	-1.03366	7.37868e-05	0.00128582
Solyc02g032950	Transcription factor WRKY (AHRD V1 ***- C7E5X8_CAPAN); contains Interpro domain(s) IPR003657 DNA-binding WRKY	Transcription factors	2.58073	7.48082e-05	0.00129927
Solyc03g095940	LOB domain family protein (AHRD V1 ***- D7L9U4_ARALY); contains Interpro domain(s) IPR004883 Lateral organ boundaries, LOB	Transcription factors	-1.03648	7.50537e-05	0.00130056
Solyc06g007190	Integrin-linked kinase-associated serine/threonine phosphatase 2C (AHRD V1 **** ILKAP_MOUSE); contains Interpro domain(s) IPR015655 Protein phosphatase 2C	Protein modifcation	1.40055	8.20802e-05	0.00140523
Solyc12g056960	Glucan 1 3-beta-glucosidase (AHRD V1 ***- C1H4T0_PARBA); contains Interpro domain(s) IPR001547 Glycoside hydrolase, family 5	Cell wall	-2	8.26699e-05	0.00141401
Solyc02g071360	1-aminocyclopropane-1-carboxylate oxidase 1 (AHRD V1 **-- ACCO1_MALDO); contains Interpro domain(s) IPR005123 Oxoglutarate and iron-dependent oxygenase	Hormone related	1.11428	8.44089e-05	0.0014358
Solyc11g017410	Unknown Protein (AHRD V1)	Unknown	-1.79409	8.80879e-05	0.00148746
Solyc04g063240	Senescence-inducible chloroplast stay-green protein 1 (AHRD V1 **-- B6SRJ2_MAIZE)	Other	-1.09778	9.68276e-05	0.00162027
Solyc03g005190	Ferredoxin (AHRD V1 *-*- Q8LD29_ARATH); contains Interpro domain(s) IPR010241 Ferredoxin [2Fe-2S], plant	Photosynthesis	-1.19482	9.80347e-05	0.00163603
Solyc04g079730	cytochrome P450	Hormone related	1.45658	9.95052e-05	0.0016561
Solyc05g056050	Chlorophyll a-b binding protein 6A, chloroplastic (AHRD V1 ***- CB11_SOLLC); contains Interpro domain(s) IPR001344 Chlorophyll A-B binding protein	Photosynthesis	-1.83297	0.000106111	0.00175343
Solyc01g108880	1-aminocyclopropane-1-carboxylate oxidase (AHRD V1 **-* ACCO_MUSAC); contains Interpro domain(s) IPR005123 Oxoglutarate and iron-dependent oxygenase	Hormone related	1.55887	0.000106347	0.0017542
Solyc05g051640	Receptor like kinase, RLK	Kinases	-1.05914	0.000111117	0.00181671
Solyc02g021430	Mitochondrial transcription termination factor (Fragment) (AHRD V1 *--- C6FB12_PSEMZ); contains Interpro domain(s) IPR003690 Mitochodrial transcription termination factor-related	Transcription factors	-1.16048	0.000112488	0.00183588
Solyc11g008690	TO23-3 (Fragment) (AHRD V1 *-*- Q3LVQ6_TAROF)	Unknown	-1.01696	0.000115942	0.00188231
Solyc09g008660	Chloroplast unusual positioning 1A (AHRD V1 *--- B3IYT7_ADICA)	Other	-1.20344	0.000116419	0.00188839
Solyc02g070980	Chlorophyll a/b binding protein (AHRD V1 **** Q41422_SOLTU); contains Interpro domain(s) IPR001344 Chlorophyll A-B binding protein	Photosynthesis	-4.11873	0.000118835	0.00192589
Solyc11g066800	Lysine/histidine transporter (AHRD V1 ***- B9HLA1_POPTR); contains Interpro domain(s) IPR013057 Amino acid transporter, transmembrane	Transport	1.06921	0.000124696	0.00201033
Solyc01g090640	Chromodomain helicase DNA binding protein 1-like (Predicted) (AHRD V1 **-- D3ZRY1_RAT)	Other	1.25442	0.000127022	0.0020425
Solyc03g115320	Expansin (AHRD V1 ***- Q7X9Q3_SAMNI); contains Interpro domain(s) IPR002963 Expansin	Cell wall	-1.88618	0.000130532	0.00208986
Solyc04g080010	UDP-glucosyltransferase (AHRD V1 **** B8QI32_9MAGN); contains Interpro domain(s) IPR002213 UDP-glucuronosyl/UDP-glucosyltransferase	Glycosyltransferases	-1.72947	0.000132938	0.0021174
Solyc06g084050	Photosystem II reaction center W protein (AHRD V1 ***- B6TMB3_MAIZE); contains Interpro domain(s) IPR009806 Photosystem II protein PsbW, class 2	Photosynthesis	-1.25749	0.000135022	0.00214507
Solyc05g005720	Potassium transporter family protein (AHRD V1 **** D7KXB7_ARALY); contains Interpro domain(s) IPR003855 K+ potassium transporter	Transport	-1.55863	0.000136531	0.00216532
Solyc01g005160	U-box domain-containing protein (AHRD V1 ***- D7MID4_ARALY); contains Interpro domain(s) IPR003613 U box domain	Other	2.06054	0.000144584	0.00227745
Solyc06g062920	ATP binding / serine-threonine kinase (AHRD V1 **** C5DB71_VITVI); contains Interpro domain(s) IPR001245 Tyrosine protein kinase	Kinases	1.59563	0.00014497	0.00227883
Solyc07g043230	Low affinity zinc transporter (AHRD V1 **** A3LU47_PICST); contains Interpro domain(s) IPR004698 Zinc/iron permease, fungal and plant	Transport	1.10019	0.000155297	0.00240327
Solyc07g053540	Fasciclin-like arabinogalactan protein 4 (AHRD V1 ***- A9XTK9_GOSHI); contains Interpro domain(s) IPR000782 FAS1 domain	Cell wall	-1.75659	0.000165533	0.00254257
Solyc10g079350	UDP-glucosyltransferase HvUGT5876 (AHRD V1 ***- D3WYW1_HORVD); contains Interpro domain(s) IPR002213 UDP-glucuronosyl/UDP-glucosyltransferase	Glycosyltransferases	1.47081	0.000166537	0.00255375
Solyc12g013710	Protochlorophyllide reductase (AHRD V1 ***- Q8LAV9_ARATH); contains Interpro domain(s) IPR005979 Light-dependent protochlorophyllide reductase	Other	-3.25165	0.000171373	0.00261492
Solyc03g005780	Chlorophyll a-b binding protein 3C-like (AHRD V1 **** Q2XTE0_SOLTU); contains Interpro domain(s) IPR001344 Chlorophyll A-B binding protein	Photosynthesis	-2.89805	0.000173719	0.00263985
Solyc02g079540	Serine/threonine-protein kinase receptor (AHRD V1 **** B6U2B7_MAIZE); contains Interpro domain(s) IPR002290 Serine/threonine protein kinase	Kinases	2.52551	0.000191303	0.00285276
Solyc08g080090	Senescence-inducible chloroplast stay-green protein 2 (AHRD V1 **-- Q5EMP6_SOYBN)	Other	1.05598	0.000198329	0.00293673
Solyc12g009600	Thylakoid lumenal protein (AHRD V1 ***- B6SU36_MAIZE)	Other	-1.36691	0.000199228	0.00294768
Solyc03g115780	Exonuclease DNA polymerase III epsilon subunit family (AHRD V1 *-*- C7NIC3_KYTSD); contains Interpro domain(s) IPR006055 Exonuclease	DNA replication, repair and associated proteins	-1.7701	0.000212487	0.0031239
Solyc05g009650	Unknown Protein (AHRD V1)	Unknown	2.01177	0.00021368	0.00313794
Solyc03g114930	Photosystem II oxygen evolving complex protein PsbP (AHRD V1 ***- A0ZMM6_NODSP); contains Interpro domain(s) IPR016123 Mog1/PsbP, alpha/beta/alpha sandwich	Photosynthesis	-1.23912	0.000219076	0.00320297
Solyc10g086170	Glutamyl-tRNA(Gln) amidotransferase subunit A (AHRD V1 ***- D5DXY7_BACMQ); contains Interpro domain(s) IPR000120 Amidase signature enzyme	Protein targeting	-1.1511	0.000227325	0.00330272
Solyc10g005020	Unknown Protein (AHRD V1)	Unknown	-1.66613	0.000236454	0.00341127
Solyc02g079490	Hydroxycinnamoyl-CoA shikimate/quinate hydroxycinnamoyl transferase (AHRD V1 **-* D1GJ94_COFAR); contains Interpro domain(s) IPR003480 Transferase	Secondary metabolism	2.28206	0.000239221	0.00344127
Solyc10g011910	WRKY transcription factor 23 (AHRD V1 ***- C9DI12_9ROSI); contains Interpro domain(s) IPR003657 DNA-binding WRKY	Transcription factors	1.18808	0.000240124	0.00345077
Solyc08g078290	Glycoprotein homolog (AHRD V1 *-*- Q8LCM1_ARATH)	Cell wall	-1.04805	0.000241352	0.00346038
Solyc10g009270	BHLH transcription factor (AHRD V1 *-** Q401N4_9LILI); contains Interpro domain(s) IPR011598 Helix-loop-helix DNA-binding	Transcription factors	1.01443	0.000245596	0.00351579
Solyc06g005000	IBR finger domain-containing protein (AHRD V1 *--- C1GML6_PARBD); contains Interpro domain(s) IPR002867 Zinc finger, C6HC-type	Protein degradation	3.59529	0.000252675	0.00360042
Solyc08g068140	Unknown Protein (AHRD V1); contains Interpro domain(s) IPR004873 BURP	Other	-2.15392	0.000270093	0.00381051
Solyc02g065000	Calmodulin-like protein (AHRD V1 ***- Q67TZ4_ORYSJ); contains Interpro domain(s) IPR011992 EF-Hand type	Calcium signaling	-2.55197	0.000273019	0.00384887
Solyc06g072430	Bcl-2-associated athanogene-like protein (AHRD V1 *-*- D1MIX4_VITVI); contains Interpro domain(s) IPR003103 Apoptosis regulator Bcl-2 protein, BAG	Other	-1.32496	0.000277818	0.0039076
Solyc02g090980	Protein serine/threonine kinase (AHRD V1 ***- D3BP85_POLPA); contains Interpro domain(s) IPR002290 Serine/threonine protein kinase	Kinases	1.55424	0.000287551	0.00401704
Solyc02g061990	Basic leucine zipper transcription factor (AHRD V1 **-* Q9FQ01_9ROSI)	Transcription factors	-2.95559	0.000288009	0.00402041
Solyc03g093130	Xyloglucan endotransglucosylase/hydrolase 9 (AHRD V1 **** C0IRG8_9ERIC); contains Interpro domain(s) IPR016455 Xyloglucan endotransglucosylase/hydrolase IPR008263 Glycoside hydrolase, family 16, active site	Cell wall	-1.43884	0.000311945	0.00428352
Solyc08g067500	Non-specific lipid-transfer protein (AHRD V1 ***- A9YUH6_PLAOI); contains Interpro domain(s) IPR013770 Plant lipid transfer protein and hydrophobic protein, helical	Lipid metabolism and binding	-2.06777	0.000314773	0.00431462
Solyc09g091290	Self-incompatibility protein (Fragment) (AHRD V1 -**- C7FE84_PLACA); contains Interpro domain(s) IPR010264 Plant self-incompatibility S1	Other	-2.07498	0.00032044	0.00438069
Solyc02g092760	Hydrolase alpha/beta fold family protein expressed (AHRD V1 **-* Q10J20_ORYSJ); contains Interpro domain(s) IPR000073 Alpha/beta hydrolase fold-1	Other	1.18359	0.000326635	0.00444896
Solyc03g082370	Avr9/Cf-9 rapidly elicited protein 65 (AHRD V1 ***- Q9FQZ0_TOBAC)	Stress (biotic)	1.11211	0.00032867	0.00446966
Solyc10g078580	Unknown Protein (AHRD V1)	Unknown	-3.12069	0.000339467	0.00458664
Solyc06g007970	Male sterility 5 family protein (Fragment) (AHRD V1 *--- B1Q393_BRAOT); contains Interpro domain(s) IPR011990 Tetratricopeptide-like helical	Other	1.5283	0.00034213	0.00461926
Solyc06g009960	Elongation factor 1-alpha (AHRD V1 ***- Q8H9C0_SOLTU); contains Interpro domain(s) IPR004539 Translation elongation factor EF1A, eukaryotic and archaeal	Protein synthesis and folding	-1.95236	0.000343002	0.00462766
Solyc01g079140	Unknown Protein (AHRD V1)	Unknown	1.05086	0.000352891	0.00473349
Solyc09g089960	Unknown Protein (AHRD V1)	Unknown	1.39784	0.000355333	0.0047549
Solyc10g007820	Receptor expression enhancing protein 5 (AHRD V1 **-* Q5QGU0_MOUSE); contains Interpro domain(s) IPR004345 TB2/DP1 and HVA22 related protein	Hormone related	-1.30818	0.000355792	0.0047549
Solyc01g006640	AMP-dependent synthetase and ligase (AHRD V1 *--- B2J012_NOSP7); contains Interpro domain(s) IPR011614 Catalase, N-terminal	Secondary metabolism	1.97052	0.000359727	0.00479394
Solyc07g052680	Unknown Protein (AHRD V1)	Unknown	-1.72288	0.00036334	0.00483166
Solyc02g062330	Kinesin like protein (AHRD V1 *-*- Q0WLK7_ARATH); contains Interpro domain(s) IPR001752 Kinesin, motor region	Cell organization (cytoskeleton)	1.19256	0.000366841	0.00486426
Solyc03g097610	MtN3-like protein (AHRD V1 **-- Q9LUE3_ARATH); contains Interpro domain(s) IPR018179 RAG1-activating protein 1 homologue	Other	1.77831	0.000378853	0.00499138
Solyc07g055330	RING finger protein 24 (AHRD V1 *-*- RNF24_MOUSE); contains Interpro domain(s) IPR018957 Zinc finger, C3HC4 RING-type	Protein degradation	-1.028	0.000396792	0.00517254
Solyc07g006680	Hydroxycinnamoyl CoA quinate transferase (AHRD V1 **-* D6BK25_CYNSC); contains Interpro domain(s) IPR003480 Transferase	Secondary metabolism	-1.26349	0.000399827	0.00520112
Solyc11g008200	Nodulin-like protein (Fragment) (AHRD V1 ***- O81121_ARATH); contains Interpro domain(s) IPR010658 Nodulin-like	Other	1.33317	0.000403846	0.00523612
Solyc02g080160	Xyloglucan endotransglucosylase/hydrolase 1 (AHRD V1 **** C0IRG0_9ERIC); contains Interpro domain(s) IPR016455 Xyloglucan endotransglucosylase/hydrolase	Cell wall	-1.38799	0.000425388	0.00545321
Solyc10g076880	Hsp20/alpha crystallin family protein expressed (AHRD V1 **-- Q10FT7_ORYSJ); contains Interpro domain(s) IPR008978 HSP20-like chaperone	Other	-1.46005	0.000432295	0.00551503
Solyc02g069030	Phloem protein 2 (AHRD V1 **-- D0R6I5_MALDO)	Other	-2.59899	0.000450781	0.00569595
Solyc00g042840	F-box domain containing protein (AHRD V1 ***- Q2QXK7_ORYSJ); contains Interpro domain(s) IPR005174 Protein of unknown function DUF295	Protein degradation	-1.08251	0.000451575	0.0057021
Solyc03g058400	Aspartyl protease family protein (AHRD V1 **-- D7KF83_ARALY); contains Interpro domain(s) IPR001461 Peptidase A1	Protein degradation	2.85506	0.000452344	0.00570792
Solyc03g119100	Terminal flower 1 (Fragment) (AHRD V1 **-- B3VT07_9ROSA); contains Interpro domain(s) IPR008914 Phosphatidylethanolamine-binding protein PEBP	Other	-1.73336	0.000476805	0.00595974
Solyc12g099210	Invertase inhibitor (AHRD V1 ***- O49908_TOBAC); contains Interpro domain(s) IPR006501 Pectinesterase inhibitor	Cell wall	-2.23624	0.000493407	0.00613415
Solyc02g094000	Calmodulin-like protein (AHRD V1 ***- Q0VJ70_DATME); contains Interpro domain(s) IPR011992 EF-Hand type	Calcium signaling	1.20634	0.000526164	0.00644621
Solyc01g098930	Cyclin (AHRD V1 **** D8UD80_VOLCA); contains Interpro domain(s) IPR012389 Negative regulatory factor PREG	Cell cycle/division	-1.405	0.00053303	0.00650023
Solyc06g053290	Auxin responsive SAUR protein (AHRD V1 ***- Q1SN26_MEDTR); contains Interpro domain(s) IPR003676 Auxin responsive SAUR protein	Hormone related	-1.94177	0.000539659	0.00657241
Solyc06g083490	Tropinone reductase-like protein 16 (AHRD V1 **-- B2BXZ1_9BRAS); contains Interpro domain(s) IPR002347 Glucose/ribitol dehydrogenase	Other	-1.12039	0.000541999	0.00658605
Solyc04g064940	Receptor like kinase, RLK	Kinases	-1.23934	0.00054867	0.0066559
Solyc06g082440	CBL-interacting protein kinase 16 (AHRD V1 ***- A0MNK3_POPTR); contains Interpro domain(s) IPR002290 Serine/threonine protein kinase	Kinases	1.13746	0.000549852	0.00666588
Solyc03g083730	Pectinesterase (AHRD V1 ***- C0PST8_PICSI); contains Interpro domain(s) IPR006501 Pectinesterase inhibitor	Cell wall	1.60359	0.000553369	0.00670412
Solyc02g063230	At1g67050 (Fragment) (AHRD V1 ***- B0FU30_ARATH)	Unknown	-1.69567	0.000561542	0.00678539
Solyc06g083880	Unknown Protein (AHRD V1)	Unknown	-1.44649	0.000582029	0.00700552
Solyc02g089860	GNS1/SUR4 membrane family protein (AHRD V1 ***- D7MBD4_ARALY); contains Interpro domain(s) IPR002076 GNS1/SUR4 membrane protein	Lipid metabolism and binding	-3.02637	0.000600156	0.00718171
Solyc03g114160	U-box domain-containing protein (AHRD V1 ***- D7KBV1_ARALY); contains Interpro domain(s) IPR011989 Armadillo-like helical	Protein degradation	2.26304	0.000619137	0.00738024
Solyc03g079960	Thaumatin-like protein (AHRD V1 ***- Q9FLU2_ARATH); contains Interpro domain(s) IPR001938 Thaumatin, pathogenesis-related	Stress (biotic)	-1.5832	0.000639332	0.00757224
Solyc08g066620	Cystathionine beta-lyase (AHRD V1 ***- Q9MT31_SOLTU); contains Interpro domain(s) IPR000277 Cys/Met metabolism, pyridoxal phosphate-dependent enzyme	Other	1.16576	0.000642582	0.00760101
Solyc02g069620	Ribose 5-phosphate isomerase-like (AHRD V1 ***- Q2LC22_9ASTR); contains Interpro domain(s) IPR004788 Ribose 5-phosphate isomerase	Other	-1.18916	0.00065172	0.00767501
Solyc06g006090	Unknown Protein (AHRD V1)	Unknown	1.36134	0.000659169	0.00774774
Solyc09g083190	Genomic DNA chromosome 5 P1 clone MQD19 (AHRD V1 ***- Q9FG89_ARATH)	Unknown	-1.72591	0.000696022	0.00813959
Solyc06g068690	Glutamyl-tRNA(Gln) amidotransferase subunit A (AHRD V1 ***- A3HSJ3_9BACT); contains Interpro domain(s) IPR000120 Amidase signature enzyme	Other	-1.26717	0.000700282	0.00817908
Solyc02g092880	Unknown Protein (AHRD V1)	Unknown	-1.04384	0.000714935	0.00830932
Solyc07g043250	Unknown Protein (AHRD V1); contains Interpro domain(s) IPR008889 VQ	Other	1.33875	0.000723659	0.00838865
Solyc02g087530	AAA-ATPase (AHRD V1 **-* C3TX92_BRASY); contains Interpro domain(s) IPR003959 ATPase, AAA-type, core	Protein degradation	1.37818	0.000729963	0.00843533
Solyc02g082530	Calcium-binding EF hand family protein (AHRD V1 ***- D7KK32_ARALY)	Calcium signaling	-5.15684	0.000737224	0.00850448
Solyc02g068510	Zinc-binding protein (AHRD V1 **-- Q948W7_PEA); contains Interpro domain(s) IPR006734 Protein of unknown function DUF597	Transcription factors	1.00805	0.000762315	0.00872452
Solyc01g098120	Unknown Protein (AHRD V1)	Unknown	-1.02039	0.000794891	0.00902794
Solyc03g112430	LOB domain protein 1 (AHRD V1 ***- B2KKZ3_ORYSJ); contains Interpro domain(s) IPR004883 Lateral organ boundaries, LOB	Transcription factors	-1.10832	0.000797215	0.00904878
Solyc07g053410	Transcription factor CYCLOIDEA (Fragment) (AHRD V1 *-*- CYCLD_ANTML); contains Interpro domain(s) IPR005333 Transcription factor, TCP	Transcription factors	-1.63451	0.000805434	0.00911972
Solyc09g083280	Auxin responsive protein (AHRD V1 ***- D9IQE6_CATRO); contains Interpro domain(s) IPR003311 AUX/IAA protein	Transcriptional regulators	1.04585	0.00083884	0.00940598
Solyc01g081060	Xyloglucan endotransglucosylase/hydrolase 14 (AHRD V1 **** C0IRH3_ACTDE); contains Interpro domain(s) IPR016455 Xyloglucan endotransglucosylase/hydrolase	Cell wall	1.26069	0.0008456	0.0094669

## Sheet: S1C
Supplemental Table S1C. List of differentially expresed genes (DEGs) between stage 18 ovaries of wild type and slham4CRD4(-/+). Differential expression was determined by setting threshold cuttoff log2FC≥1 or log2FC≤-1 at FDR≤0.01.
SGN ID	Description	Functional category (Pattison et. al., 2015)
			Log2 FC (slham4CRD4(+/-)/wild type)	pval	FDR ≤0.01
Solyc05g006850	Thioredoxin H (AHRD V1 ***- Q4U0W0_NICAL); contains Interpro domain(s) IPR015467 Thioredoxin, core	Peroxidases/redox related	-2.22167	1.35899e-38	1.25074e-34
Solyc06g072840	Seed specific protein Bn15D1B (AHRD V1 ***- B6TIB8_MAIZE)	Other	-1.36693	1.19656e-11	3.44143e-09
Solyc04g014510	Glutamine synthetase (AHRD V1 ***- Q5QJ64_9SOLA); contains Interpro domain(s) IPR008146 Glutamine synthetase, catalytic region	Nitrogen and amino acid metabolism	-1.02946	6.37147e-12	2.05754e-09
Solyc05g006830	Thioredoxin H (AHRD V1 ***- Q4U0W0_NICAL); contains Interpro domain(s) IPR015467 Thioredoxin, core	Peroxidases/redox related	-1.00079	5.14226e-12	1.69024e-09
Solyc08g075880	Metal ion binding protein (AHRD V1 **-- D7LYP1_ARALY); contains Interpro domain(s) IPR006121 Heavy metal transport/detoxification protein	Transport	-1.90651	1.67919e-11	4.47954e-09
Solyc06g067950	Acyl-protein thioesterase 2 (AHRD V1 **-- B6T1C9_MAIZE); contains Interpro domain(s) IPR003140 Phospholipase/carboxylesterase	Lipid metabolism and binding	-1.22053	5.91602e-20	6.40566e-17
Solyc09g073040	Unknown Protein (AHRD V1)	Unknown	-1.23774	3.49464e-05	0.00132086
Solyc02g082060	PPPDE peptidase domain-containing protein 1 (AHRD V1 *--- PPDE1_XENLA); contains Interpro domain(s) IPR008580 Protein of unknown function DUF862, eukaryotic	Hormone related	-1.01666	4.07562e-07	3.08724e-05
Solyc06g062430	Inositol oxygenase (AHRD V1 **** A5FF81_FLAJ1); contains Interpro domain(s) IPR007828 Protein of unknown function DUF706	Carbohydrate metabolism	2.07662	2.39606e-42	4.41044e-38
Solyc04g077990	LOB domain protein 38 (AHRD V1 *-*- D7LT02_ARALY); contains Interpro domain(s) IPR004883 Lateral organ boundaries, LOB	Transcription factors	-1.08893	1.96673e-06	0.00011566
Solyc10g084320	Subtilisin-like protease (AHRD V1 **-- O82777_SOLLC); contains Interpro domain(s) IPR015500 Peptidase S8, subtilisin-related	Protein degradation	-1.5691	1.68531e-28	1.03405e-24
Solyc04g006950	Unknown Protein (AHRD V1)	Unknown	-1.69861	2.31301e-08	2.80103e-06
Solyc04g081590	Receptor like kinase, RLK	Kinases	-1.10681	6.38047e-10	1.19842e-07
Solyc04g011340	Nodulin-like protein (AHRD V1 ***- Q9ZUS1_ARATH); contains Interpro domain(s) IPR000620 Protein of unknown function DUF6, transmembrane	Other	-1.0755	6.1621e-13	2.63781e-10
Solyc06g066370	WRKY transcription factor 1 (AHRD V1 **** C9DHZ0_9ROSI); contains Interpro domain(s) IPR003657 DNA-binding WRKY	Transcription factors	1.12369	2.01898e-20	2.32271e-17
Solyc01g111980	Lysine/histidine transporter (AHRD V1 **** B9HR02_POPTR); contains Interpro domain(s) IPR013057 Amino acid transporter, transmembrane	Transport	1.25302	7.3553e-28	3.38472e-24
Solyc10g046920	Unknown Protein (AHRD V1)	Unknown	-1.61533	1.04817e-10	2.29687e-08
Solyc07g056570	9-cis-epoxycarotenoid dioxygenase	Hormone related	1.08679	1.35989e-20	1.78797e-17
Solyc06g068460	WRKY transcription factor 1 (AHRD V1 **** C0L2S0_SOLLC); contains Interpro domain(s) IPR003657 DNA-binding WRKY	Transcription factors	1.32203	5.97069e-25	1.83171e-21
Solyc08g067370	Unknown Protein (AHRD V1)	Unknown	-1.10606	1.388e-10	2.9708e-08
Solyc10g081770	cDNA clone J023119C16 full insert sequence (AHRD V1 *-*- B7F733_ORYSJ)	Unknown	-1.05726	2.3825e-07	1.96658e-05
Solyc11g013810	Nitrate reductase (AHRD V1 ***- Q8LT13_SOLTU); contains Interpro domain(s) IPR012137 Nitrate reductase NADH dependant	Nitrogen and amino acid metabolism	1.45801	1.23186e-05	0.000542459
Solyc04g009030	Glyceraldehyde-3-phosphate dehydrogenase (AHRD V1 **** D7UNZ5_BRARC); contains Interpro domain(s) IPR000173 Glyceraldehyde 3-phosphate dehydrogenase	Photosynthesis	-1.32781	9.75883e-13	3.82193e-10
Solyc04g079760	Os07g0656700 protein (Fragment) (AHRD V1 *--- Q0D403_ORYSJ); contains Interpro domain(s) IPR005134 Uncharacterised protein family UPF0114	Protein synthesis and folding	1.5292	2.48413e-15	1.52418e-12
Solyc05g054090	Unknown Protein (AHRD V1)	Unknown	-1.08265	3.00283e-06	0.000164503
Solyc12g009650	Proline rich protein (Fragment) (AHRD V1 *--- P93274_MALDO); contains Interpro domain(s) IPR013770 Plant lipid transfer protein and hydrophobic protein, helical	Lipid metabolism and binding	-1.62789	2.28342e-15	1.44934e-12
Solyc03g005480	Nodulin-like protein (AHRD V1 ***- B6TRP3_MAIZE); contains Interpro domain(s) IPR000620 Protein of unknown function DUF6, transmembrane	Other	-1.94874	2.00159e-07	1.69784e-05
Solyc08g081230	Potassium channel tetramerization domain-containing protein (AHRD V1 ***- D7MIW8_ARALY); contains Interpro domain(s) IPR003131 Potassium channel, voltage dependent, Kv, tetramerisation	Transport	1.2692	2.24659e-23	5.16911e-20
Solyc09g014990	WRKY-like transcription factor (AHRD V1 **** Q06B53_SOLPE); contains Interpro domain(s) IPR003657 DNA-binding WRKY	Transcription factors	1.62977	4.59537e-24	1.20839e-20
Solyc07g047850	Chlorophyll a-b binding protein 4, chloroplastic (AHRD V1 **** CB24_SOLLC); contains Interpro domain(s) IPR001344 Chlorophyll A-B binding protein	Photosynthesis	-1.08458	9.4441e-10	1.6556e-07
Solyc07g054760	Wound induced protein (AHRD V1 ***- B6T0U0_MAIZE)	Stress (abiotic)	-1.48793	1.96739e-15	1.29335e-12
Solyc00g095860	1-aminocyclopropane-1-carboxylate synthase (AHRD V1 ***- Q96579_SOLLC); contains Interpro domain(s) IPR004839 Aminotransferase, class I and II	Hormone related	2.65938	1.65403e-06	9.98223e-05
Solyc06g060340	Chloroplast photosystem II-associated protein (AHRD V1 ***- A8HPM2_CHLRE); contains Interpro domain(s) IPR001344 Chlorophyll A-B binding protein	Photosynthesis	-1.52396	1.17365e-16	9.00141e-14
Solyc03g116890	WRKY transcription factor 2 (AHRD V1 **** C0L2R9_SOLLC); contains Interpro domain(s) IPR003657 DNA-binding WRKY	Transcription factors	1.26923	1.63504e-11	4.4259e-09
Solyc09g090500	Cyclopropane-fatty-acyl-phospholipid synthase (AHRD V1 ***- C7LRK7_DESBD); contains Interpro domain(s) IPR003333 Cyclopropane-fatty-acyl-phospholipid synthase	Lipid metabolism and binding	-1.0867	9.13227e-15	5.25305e-12
Solyc02g071030	Chlorophyll a/b binding protein (AHRD V1 **** Q41422_SOLTU); contains Interpro domain(s) IPR001344 Chlorophyll A-B binding protein	Photosynthesis	-1.93527	1.58207e-08	2.05079e-06
Solyc07g064160	Thiazole biosynthetic enzyme (AHRD V1 ***- D6N3H1_GOSHI); contains Interpro domain(s) IPR002922 Thiamine biosynthesis Thi4 protein	Other	1.12177	1.38839e-19	1.34505e-16
Solyc03g119250	Calmodulin-binding protein (AHRD V1 **** Q9FKL6_ARATH); contains Interpro domain(s) IPR012416 Calmodulin binding protein-like	Calcium signaling	1.07782	1.83137e-20	2.24734e-17
Solyc04g082960	TMV response-related protein (AHRD V1 *--- B6UGH4_MAIZE)	Stress (biotic)	1.42548	7.25367e-14	3.6086e-11
Solyc03g115900	Chlorophyll a-b binding protein P4, chloroplastic (AHRD V1 ***- CB24_PEA); contains Interpro domain(s) IPR001344 Chlorophyll A-B binding protein	Photosynthesis	-1.20738	0.000171192	0.00485537
Solyc08g082770	Nodulin MtN3 family protein (AHRD V1 **-- D7LYT4_ARALY); contains Interpro domain(s) IPR018179 RAG1-activating protein 1 homologue	Other	-1.34264	1.14151e-19	1.16732e-16
Solyc02g078040	Pistil extensin like protein (Fragment) (AHRD V1 *-*- Q40552_TOBAC); contains Interpro domain(s) IPR006041 Pollen Ole e 1 allergen and extensin	Stress (abiotic)	-1.06138	3.99883e-08	4.27944e-06
Solyc03g007870	Heavy metal-associated domain containing protein expressed (AHRD V1 *-*- Q8S5W0_ORYSJ); contains Interpro domain(s) IPR006121 Heavy metal transport/detoxification protein	Transport	1.12665	6.08135e-21	1.01763e-17
Solyc02g071010	Chlorophyll a/b binding protein (AHRD V1 **** Q41422_SOLTU); contains Interpro domain(s) IPR001344 Chlorophyll A-B binding protein	Photosynthesis	-1.67095	3.03266e-06	0.000165644
Solyc03g120380	Auxin response factor 9 (AHRD V1 *-** ARFI_ARATH); contains Interpro domain(s) IPR003311 AUX/IAA protein	Transcriptional regulators	-1.65709	7.92839e-12	2.31647e-09
Solyc05g052040	Ethylene responsive transcription factor 1a (AHRD V1 *-** D1MWZ3_CITLA); contains Interpro domain(s) IPR001471 Pathogenesis-related transcriptional factor and ERF, DNA-binding	Transcription factors	1.49694	1.15545e-20	1.77236e-17
Solyc04g082010	Plastocyanin (AHRD V1 ***- Q0W9E5_SOLCO); contains Interpro domain(s) IPR000923 Blue (type 1) copper domain	Photosynthesis	-1.31132	5.10777e-06	0.000258293
Solyc11g020230	Pto-like, Serine/threonine kinase protein, resistance protein	Kinases	1.08884	3.18276e-08	3.61636e-06
Solyc06g060110	Amino acid permease (AHRD V1 **** B9GU10_POPTR); contains Interpro domain(s) IPR013057 Amino acid transporter, transmembrane	Transport	1.00872	2.57438e-21	4.73867e-18
Solyc03g098320	MYB transcription factor (Fragment) (AHRD V1 *--* A1DR85_CATRO); contains Interpro domain(s) IPR006447 Myb-like DNA-binding region, SHAQKYF class	Transcription factors	-1.32501	1.37144e-22	2.80489e-19
Solyc01g104780	Nodulin-related integral membrane protein DUF125 (AHRD V1 *-*- C7JBI4_ACEP3); contains Interpro domain(s) IPR008217 Protein of unknown function DUF125, transmembrane	Other	-1.67818	8.41893e-06	0.000398374
Solyc06g076050	Ankyrin repeat domain-containing protein 28 (AHRD V1 ***- B6TJ47_MAIZE); contains Interpro domain(s) IPR002110 Ankyrin	Cell organization (cytoskeleton)	1.28899	3.71153e-10	7.59091e-08
Solyc10g005320	Tryptophan synthase beta chain 1 (AHRD V1 **** Q0WUI8_ARATH); contains Interpro domain(s) IPR006654 Tryptophan synthase, beta chain	Nitrogen and amino acid metabolism	-1.39466	3.73152e-18	3.43431e-15
Solyc04g009440	NAC domain protein (AHRD V1 ***- Q6RH27_SOLLC); contains Interpro domain(s) IPR003441 No apical meristem (NAM) protein	Transcription factors	1.09729	2.12912e-09	3.34964e-07
Solyc01g097520	Annexin 11 (AHRD V1 ***- D6QX28_SOYBN); contains Interpro domain(s) IPR009118 Annexin, type plant	Cell organization (cytoskeleton)	-1.03693	1.48275e-11	4.19893e-09
Solyc02g071020	Unknown Protein (AHRD V1)	Unknown	-1.09266	6.02573e-06	0.000296566
Solyc01g006560	Lipoxygenase (AHRD V1 **** C0KKU8_SOLLC); contains Interpro domain(s) IPR001246 Lipoxygenase, plant	Hormone related	-2.07564	1.42934e-06	8.88844e-05
Solyc07g056400	Ribosomal protein S6 kinase alpha-6 (AHRD V1 *-** KS6A6_HUMAN); contains Interpro domain(s) IPR002290 Serine/threonine protein kinase	Kinases	1.3871	6.76978e-10	1.24611e-07
Solyc05g009790	Transcription factor (AHRD V1 *-** D6MKM9_9ASPA); contains Interpro domain(s) IPR003340 Transcriptional factor B3	Transcription factors	1.19984	5.22974e-11	1.21853e-08
Solyc10g005080	Late elongated hypocotyl and circadian clock associated-1-like	Transcription factors	-1.25818	8.18272e-27	3.01239e-23
Solyc02g071820	Receptor like kinase, RLK	Kinases	1.0477	2.08895e-09	3.31476e-07
Solyc03g093560	Ethylene-responsive transcription factor 2 (AHRD V1 ***- B6U860_MAIZE); contains Interpro domain(s) IPR001471 Pathogenesis-related transcriptional factor and ERF, DNA-binding	Transcription factors	1.12332	9.11165e-10	1.61267e-07
Solyc06g075610	Exocyst complex component 7 (AHRD V1 *--- EXOC7_DROME); contains Interpro domain(s) IPR004140 Exo70 exocyst complex subunit	Vesicle trafficking	1.04908	4.29216e-11	1.02605e-08
Solyc02g080890	Transcription factor WRKY (AHRD V1 ***- C7E5X8_CAPAN); contains Interpro domain(s) IPR003657 DNA-binding WRKY	Transcription factors	1.31705	2.41884e-08	2.87249e-06
Solyc03g113460	Alcohol dehydrogenase (Fragment) (AHRD V1 ***- Q6R4Y6_ZEALU); contains Interpro domain(s) IPR002347 Glucose/ribitol dehydrogenase	Other	1.08263	1.70759e-09	2.78155e-07
Solyc04g005050	Matrix metalloproteinase (AHRD V1 **-- B7TVN4_PINTA); contains Interpro domain(s) IPR001818 Peptidase M10A and M12B, matrixin and adamalysin	Protein degradation	1.10983	1.0017e-10	2.22148e-08
Solyc02g070940	Chlorophyll a/b binding protein (AHRD V1 **** Q41422_SOLTU); contains Interpro domain(s) IPR001344 Chlorophyll A-B binding protein	Photosynthesis	-1.0482	3.92934e-06	0.000207509
Solyc05g025600	Chloroplast photosystem II subunit X (Fragment) (AHRD V1 ***- B1PPX5_9MYRT); contains Interpro domain(s) IPR009518 Photosystem II protein PsbX	Photosynthesis	-1.08999	0.000144327	0.00423704
Solyc05g009700	Histidine amino acid transporter (AHRD V1 **** Q85V22_ORYSI); contains Interpro domain(s) IPR013057 Amino acid transporter, transmembrane	Transport	-1.24943	3.9344e-06	0.000207509
Solyc08g014570	Ankyrin repeat family protein (AHRD V1 **-* Q9LVG7_ARATH); contains Interpro domain(s) IPR002110 Ankyrin	Cell organization (cytoskeleton)	1.29441	9.54813e-17	7.98874e-14
Solyc06g074030	CCR4-NOT transcription complex subunit 7 (AHRD V1 ***- B4FG48_MAIZE); contains Interpro domain(s) IPR006941 Ribonuclease CAF1	Transcription machinery and RNA processing	1.05609	1.55011e-08	2.0236e-06
Solyc09g083010	Endonuclease III-like protein 1 (AHRD V1 **-- B6U0P3_MAIZE); contains Interpro domain(s) IPR003265 HhH-GPD domain	DNA replication, repair and associated proteins	1.16271	4.22851e-07	3.18992e-05
Solyc03g006620	Cotton fiber expressed protein 1 (AHRD V1 ***- O81373_GOSHI); contains Interpro domain(s) IPR008480 Protein of unknown function DUF761, plant	Other	1.15911	2.84016e-08	3.26742e-06
Solyc12g056590	Ethylene responsive transcription factor 2a (AHRD V1 *-*- C0J9I7_9ROSA); contains Interpro domain(s) IPR001471 Pathogenesis-related transcriptional factor and ERF, DNA-binding	Transcription factors	1.18805	1.35173e-20	1.78797e-17
Solyc12g005450	Receptor-like protein kinase At3g21340 (AHRD V1 ***- RLK6_ARATH); contains Interpro domain(s) IPR002290 Serine/threonine protein kinase	Kinases	1.37489	3.04958e-07	2.41956e-05
Solyc03g119910	Gibberellin 3-beta-hydroxylase (Fragment) (AHRD V1 **** D9ZZW4_9FABA); contains Interpro domain(s) IPR005123 Oxoglutarate and iron-dependent oxygenase	Hormone related	-1.53006	0.000345258	0.00846227
Solyc03g115610	Receptor like kinase, RLK	Kinases	1.01206	1.41517e-07	1.27972e-05
Solyc02g092550	LOB domain-containing protein, putative (AHRD V3.3 *** B9SGY6_RICCO)	Transcription factors	1.10712	4.40051e-05	0.00160396
Solyc05g009610	Acetyl esterase (AHRD V1 **-- AES_SHIF8); contains Interpro domain(s) IPR013094 Alpha/beta hydrolase fold-3	Other	1.24712	7.85546e-11	1.78513e-08
Solyc08g022240	Lipase-like protein (AHRD V1 ***- Q8LF19_ARATH); contains Interpro domain(s) IPR002921 Lipase, class 3	Lipid metabolism and binding	1.20115	1.75291e-06	0.000104244
Solyc07g063410	NAC domain protein IPR003441 (AHRD V1 ***- B9HZY3_POPTR); contains Interpro domain(s) IPR003441 No apical meristem (NAM) protein	Transcription factors	1.33363	2.39706e-09	3.6465e-07
Solyc04g074680	Unknown Protein (AHRD V1)	Unknown	1.42927	1.11347e-08	1.50704e-06
Solyc01g107820	UDP-glucosyltransferase family 1 protein (AHRD V1 **** C6KI43_CITSI); contains Interpro domain(s) IPR002213 UDP-glucuronosyl/UDP-glucosyltransferase	Glycosyltransferases	1.75905	1.76488e-11	4.64087e-09
Solyc08g016720	9-cis-epoxycarotenoid dioxygenase 5 (AHRD V1 **** A0SE34_9ROSI); contains Interpro domain(s) IPR004294 Carotenoid oxygenase	Hormone related	1.12498	4.07285e-05	0.00149938
Solyc05g016060	Unknown Protein (AHRD V1)	Unknown	1.25027	1.81621e-11	4.70859e-09
Solyc08g008100	1-aminocyclopropane-1-carboxylate synthase (AHRD V1 **** P93235_SOLLC); contains Interpro domain(s) IPR004839 Aminotransferase, class I and II	Hormone related	1.00183	1.89435e-07	1.62941e-05
Solyc01g087580	Unknown Protein (AHRD V1)	Unknown	1.19868	4.35278e-05	0.00158972
Solyc03g113250	Nitrate transporter (AHRD V1 **-* Q8LG02_ARATH); contains Interpro domain(s) IPR000109 TGF-beta receptor, type I/II extracellular region	Transport	-1.29632	4.29559e-14	2.25911e-11
Solyc08g067160	Acyl-protein thioesterase 2 (AHRD V1 **-- B6T1C9_MAIZE); contains Interpro domain(s) IPR003140 Phospholipase/carboxylesterase	Lipid metabolism and binding	-1.04238	0.000238469	0.00629769
Solyc02g087350	Glycosyltransferase (AHRD V1 ***- B9N4D7_POPTR); contains Interpro domain(s) IPR002495 Glycosyl transferase, family 8	Glycosyltransferases	1.2313	2.16803e-08	2.68581e-06
Solyc01g109040	Plastoquinol-plastocyanin reductase (AHRD V1 **-* B6SRD7_MAIZE); contains Interpro domain(s) IPR012595 PetM of cytochrome b6/f complex subunit 7	Other	-1.36177	5.51055e-05	0.00191383
Solyc09g065660	Heat stress transcription factor A3 (AHRD V1 ***- D1M7W9_SOLLC); contains Interpro domain(s) IPR000232 Heat shock factor (HSF)-type, DNA-binding	Transcription factors	-1.30857	3.95535e-07	3.01449e-05
Solyc12g088390	Zinc-finger protein (AHRD V1 ***- Q40899_PETHY); contains Interpro domain(s) IPR007087 Zinc finger, C2H2-type	Transcription factors	2.78245	1.96724e-07	1.68392e-05
Solyc06g073940	Unknown Protein (AHRD V1)	Unknown	-1.4437	3.39613e-05	0.00129426
Solyc10g085420	Os03g0816700 protein (Fragment) (AHRD V1 ***- Q0DMC9_ORYSJ); contains Interpro domain(s) IPR007612 Protein of unknown function DUF567	Unknown	1.01743	1.25592e-07	1.15589e-05
Solyc08g082120	Methanol inducible protein (AHRD V1 ***- D1MAX5_NICBE)	Other	-1.89603	0.000254311	0.0066493
Solyc02g085020	Dihydroflavonol 4-reductase (AHRD V1 **** Q6WG03_SOLTU); contains Interpro domain(s) IPR016040 NAD(P)-binding domain	Secondary metabolism	1.08732	0.000155041	0.00448262
Solyc09g011580	Glutathione S-transferase-like protein (AHRD V1 **** A8DUB0_SOLLC); contains Interpro domain(s) IPR004046 Glutathione S-transferase, C-terminal	Other	1.64592	4.18783e-11	1.01428e-08
Solyc12g049250	Unknown Protein (AHRD V1)	Unknown	-2.1621	1.1699e-07	1.09311e-05
Solyc01g008610	Beta-1 3-glucanase (AHRD V1 ***- Q9SYX6_TOBAC); contains Interpro domain(s) IPR000490 Glycoside hydrolase, family 17	Cell wall	1.06807	1.75562e-06	0.000104244
Solyc02g068140	Nodulin-like protein (AHRD V1 ***- B6U8U8_MAIZE); contains Interpro domain(s) IPR010658 Nodulin-like	Other	-1.24647	3.5753e-10	7.39445e-08
Solyc12g045030	Short-chain dehydrogenase/reductase family protein (AHRD V1 **-- D7LV30_ARALY); contains Interpro domain(s) IPR002347 Glucose/ribitol dehydrogenase	Other	1.2043	2.22291e-07	1.85145e-05
Solyc07g056190	NBS-LRR class disease resistance protein (AHRD V1 *--- D5L9G7_ORYSI)	Stress (biotic)	1.37234	6.62901e-07	4.65726e-05
Solyc08g068680	Decarboxylase family protein (AHRD V1 ***- B1ILJ6_CLOBK); contains Interpro domain(s) IPR002129 Pyridoxal phosphate-dependent decarboxylase	Nitrogen and amino acid metabolism	1.76165	1.12322e-14	6.26516e-12
Solyc09g089930	Ethylene responsive transcription factor 1a (AHRD V1 *-** C0J9I9_9ROSA); contains Interpro domain(s) IPR001471 Pathogenesis-related transcriptional factor and ERF, DNA-binding	Transcription factors	1.9039	3.95055e-07	3.01449e-05
Solyc01g106980	Endo-1 4-beta-xylanase (AHRD V1 *--- B6SW51_MAIZE); contains Interpro domain(s) IPR013781 Glycoside hydrolase, subgroup, catalytic core	Cell wall	-3.10112	1.22372e-05	0.000541467
Solyc03g093540	Ethylene responsive transcription factor 1a (AHRD V1 *-*- C0J9I9_9ROSA); contains Interpro domain(s) IPR001471 Pathogenesis-related transcriptional factor and ERF, DNA-binding	Transcription factors	1.21942	2.95922e-06	0.000162598
Solyc12g096570	ARGOS (AHRD V1 ***- C7SFP7_SOLLC)	Other	1.86741	1.2007e-12	4.51048e-10
Solyc08g062340	Class II small heat shock protein Le-HSP17.6 (AHRD V1 ***- Q96489_SOLLC); contains Interpro domain(s) IPR002068 Heat shock protein Hsp20	Stress (abiotic)	-1.75406	3.47914e-08	3.81194e-06
Solyc06g005610	Unknown Protein (AHRD V1); contains Interpro domain(s) IPR012552 DVL	Other	-1.0679	3.26063e-09	4.76337e-07
Solyc02g090970	Serine/threonine-protein kinase 24 (AHRD V1 **** STK24_MOUSE); contains Interpro domain(s) IPR002290 Serine/threonine protein kinase	Kinases	1.34409	2.40142e-06	0.000136009
Solyc07g048040	C2 domain-containing protein (AHRD V1 ***- D7MKI6_ARALY); contains Interpro domain(s) IPR000008 C2 calcium-dependent membrane targeting	Stress (abiotic)	1.42275	2.78151e-06	0.000153752
Solyc12g098600	UDP-glucosyltransferase family 1 protein (AHRD V1 ***- C6KI44_CITSI); contains Interpro domain(s) IPR002213 UDP-glucuronosyl/UDP-glucosyltransferase	Glycosyltransferases	-1.29254	4.42789e-06	0.000228824
Solyc08g068770	N-acetyltransferase (AHRD V1 ***- B6SUK9_MAIZE); contains Interpro domain(s) IPR000182 GCN5-related N-acetyltransferase	Transcriptional regulators	1.37972	9.21482e-05	0.00290939
Solyc11g066950	Stress responsive A/B barrel domain family protein (AHRD V1 ***- D7HD13_VIBCH); contains Interpro domain(s) IPR013097 Stress responsive alpha-beta barrel	Other	-1.87488	3.3247e-06	0.000181058
Solyc09g089520	Proteinase inhibitor I (AHRD V1 ***- Q3S492_SOLTU); contains Interpro domain(s) IPR000864 Proteinase inhibitor I13, potato inhibitor I	Other	-1.19157	1.24571e-06	7.90682e-05
Solyc06g054630	Ethylene-responsive transcription factor 1 (AHRD V1 *-*- ERF1_ORYSJ); contains Interpro domain(s) IPR001471 Pathogenesis-related transcriptional factor and ERF, DNA-binding	Transcription factors	1.97524	6.88977e-07	4.7904e-05
Solyc06g074620	Os02g0448600 protein (Fragment) (AHRD V1 *--- Q0E1G8_ORYSJ)	Unknown	1.08001	2.8434e-05	0.00111596
Solyc01g073720	Unknown Protein (AHRD V1)	Unknown	1.77228	1.87121e-08	2.3919e-06
Solyc02g032950	Transcription factor WRKY (AHRD V1 ***- C7E5X8_CAPAN); contains Interpro domain(s) IPR003657 DNA-binding WRKY	Transcription factors	2.78854	1.89023e-07	1.62941e-05
Solyc04g079730	cytochrome P450	Hormone related	1.56543	2.25213e-05	0.000909099
Solyc01g107050	N-hydroxycinnamoyl/benzoyltransferase 4 (AHRD V1 **-- Q00M86_SOYBN); contains Interpro domain(s) IPR003480 Transferase	Secondary metabolism	-1.05158	0.000163455	0.00468647
Solyc04g077270	Serine/threonine kinase receptor (AHRD V1 **** Q7DMS5_BRANA); contains Interpro domain(s) IPR002290 Serine/threonine protein kinase	Kinases	1.21811	2.18398e-09	3.40683e-07
Solyc02g067230	Dof zinc finger protein (AHRD V1 ***- C4B6D7_IPOBA); contains Interpro domain(s) IPR003851 Zinc finger, Dof-type	Transcription factors	-1.37491	9.31002e-13	3.79726e-10
Solyc01g005160	U-box domain-containing protein (AHRD V1 ***- D7MID4_ARALY); contains Interpro domain(s) IPR003613 U box domain	Other	2.61933	4.95106e-10	9.61952e-08
Solyc06g062920	ATP binding / serine-threonine kinase (AHRD V1 **** C5DB71_VITVI); contains Interpro domain(s) IPR001245 Tyrosine protein kinase	Kinases	2.04885	6.08164e-14	3.10958e-11
Solyc07g043230	Low affinity zinc transporter (AHRD V1 **** A3LU47_PICST); contains Interpro domain(s) IPR004698 Zinc/iron permease, fungal and plant	Transport	1.05179	0.000373316	0.00900606
Solyc03g120320	Kelch-like protein (AHRD V1 *-*- C4Q722_SCHMA); contains Interpro domain(s) IPR015915 Kelch-type beta propeller	Protein degradation	-1.23116	7.09922e-12	2.17792e-09
Solyc01g090730	Squamosa promoter binding protein 1 (AHRD V1 *-*- Q1MU24_PHYPA); contains Interpro domain(s) IPR004333 Transcription factor, SBP-box	Transcription factors	1.10595	2.31279e-06	0.000132422
Solyc11g005380	GT-2 factor (Fragment) (AHRD V1 *--- Q8W240_SOYBN); contains Interpro domain(s) IPR017877 MYB-like	Transcription factors	1.32515	5.28748e-06	0.000265195
Solyc05g009650	Unknown Protein (AHRD V1)	Unknown	2.62862	2.60946e-07	2.12533e-05
Solyc03g098300	Ornithine decarboxylase (AHRD V1 **** A2TBH8_THECC); contains Interpro domain(s) IPR002433 Ornithine decarboxylase	Nitrogen and amino acid metabolism	-1.05614	1.96546e-09	3.14593e-07
Solyc10g006690	S-locus receptor kinase-18 (Fragment) (AHRD V1 **** Q6L8R1_RAPSA); contains Interpro domain(s) IPR000858 S-locus glycoprotein	Kinases	1.46035	1.81671e-07	1.59239e-05
Solyc06g072430	Bcl-2-associated athanogene-like protein (AHRD V1 *-*- D1MIX4_VITVI); contains Interpro domain(s) IPR003103 Apoptosis regulator Bcl-2 protein, BAG	Other	-1.81912	1.05419e-05	0.000474436
Solyc02g090980	Protein serine/threonine kinase (AHRD V1 ***- D3BP85_POLPA); contains Interpro domain(s) IPR002290 Serine/threonine protein kinase	Kinases	1.90548	2.38861e-06	0.000135701
Solyc02g092760	Hydrolase alpha/beta fold family protein expressed (AHRD V1 **-* Q10J20_ORYSJ); contains Interpro domain(s) IPR000073 Alpha/beta hydrolase fold-1	Other	1.18262	0.000375772	0.00905344
Solyc02g062330	Kinesin like protein (AHRD V1 *-*- Q0WLK7_ARATH); contains Interpro domain(s) IPR001752 Kinesin, motor region	Cell organization (cytoskeleton)	1.18232	7.1438e-05	0.00236079
Solyc01g095140	Late embryogenesis abundant protein (Fragment) (AHRD V1 **-- B7TGG5_PINSY); contains Interpro domain(s) IPR013990 Water Stress and Hypersensitive response	Other	1.21247	5.29228e-10	1.01474e-07
Solyc03g058400	Aspartyl protease family protein (AHRD V1 **-- D7KF83_ARALY); contains Interpro domain(s) IPR001461 Peptidase A1	Protein degradation	3.15189	0.000142207	0.00420162
Solyc07g008620	LRR receptor-like serine/threonine-protein kinase, RLP	Kinases	1.25372	2.78884e-09	4.20773e-07
Solyc06g006090	Unknown Protein (AHRD V1)	Unknown	1.62809	1.22875e-05	0.000542388
Solyc07g043250	Unknown Protein (AHRD V1); contains Interpro domain(s) IPR008889 VQ	Other	1.68093	0.000186489	0.00515421
Solyc09g075360	Endoglucanase 1 (AHRD V1 ***- B6U0P7_MAIZE); contains Interpro domain(s) IPR008928 Six-hairpin glycosidase-like IPR012341 Six-hairpin glycosidase IPR018221 Glycoside hydrolase, family 9, active site IPR001701 Glycoside hydrolase, family 9	Cell wall	-1.16117	1.17939e-07	1.09642e-05
Solyc02g079570	Serine/threonine-protein kinase receptor (AHRD V1 **** B6U2B7_MAIZE); contains Interpro domain(s) IPR002290 Serine/threonine protein kinase	Kinases	1.16753	2.90332e-07	2.31348e-05
Solyc07g055710	Heat stress transcription factor A3 (AHRD V1 *-*- D1M7W9_SOLLC); contains Interpro domain(s) IPR000232 Heat shock factor (HSF)-type, DNA-binding	Transcription factors	2.23509	0.000184344	0.00511798
Solyc09g091660	ABC transporter G family member 40 (AHRD V1 ***- AB40G_ARATH); contains Interpro domain(s) IPR013525 ABC-2 type transporter	Transport	1.05986	8.23693e-05	0.00265529
Solyc02g090720	Unknown Protein (AHRD V1)	Unknown	-5.70909	0.000412925	0.00976955
Solyc01g007000	U-box domain-containing protein (AHRD V1 ***- D7LU64_ARALY); contains Interpro domain(s) IPR003613 U box domain	Other	1.90642	1.79705e-05	0.000748377
Solyc04g008100	U-box domain-containing protein (AHRD V1 ***- D7MID4_ARALY); contains Interpro domain(s) IPR003613 U box domain	Protein degradation	1.11976	3.33851e-07	2.62615e-05
Solyc06g075100	Glycosyl transferase family 2 protein (AHRD V1 **-* B5RHS8_MUSBA)	Glycosyltransferases	1.74047	5.47187e-06	0.000273697
Solyc07g040710	Calmodulin-binding protein (AHRD V1 **** A2I5F3_BETVU)	Calcium signaling	1.59599	1.56941e-07	1.40234e-05
Solyc03g093550	Ethylene responsive transcription factor 1a (AHRD V1 *-*- C0J9I9_9ROSA); contains Interpro domain(s) IPR001471 Pathogenesis-related transcriptional factor and ERF, DNA-binding	Transcription factors	1.24957	3.93213e-06	0.000207509
Solyc02g091740	Unknown Protein (AHRD V1); contains Interpro domain(s) IPR013256 Chromatin SPT2	Other	1.02093	6.92858e-05	0.0023033
Solyc08g078190	Ethylene responsive transcription factor 1a (AHRD V1 *-*- C0J9I9_9ROSA); contains Interpro domain(s) IPR001471 Pathogenesis-related transcriptional factor and ERF, DNA-binding	Transcription factors	1.18093	3.37312e-05	0.00128816
Solyc06g010030	MLO-like protein 3 (AHRD V1 ***- C6EWE6_VITVI); contains Interpro domain(s) IPR004326 Mlo-related protein	Stress (biotic)	1.39352	0.000334048	0.00825346
Solyc02g077370	Ethylene-responsive transcription factor 2 (AHRD V1 ***- B6SSU7_MAIZE); contains Interpro domain(s) IPR001471 Pathogenesis-related transcriptional factor and ERF, DNA-binding	Transcription factors	1.94748	1.38027e-05	0.000593611
Solyc03g005570	Myb-related transcription factor (AHRD V1 **-* A7ULI0_DATME); contains Interpro domain(s) IPR015495 Myb transcription factor	Transcription factors	1.55244	8.93343e-06	0.000418416
Solyc08g068610	Decarboxylase family protein (AHRD V1 ***- B1ILJ6_CLOBK); contains Interpro domain(s) IPR002129 Pyridoxal phosphate-dependent decarboxylase	Nitrogen and amino acid metabolism	1.45733	2.83582e-07	2.27943e-05
Solyc04g011670	BZIP transcription factor (AHRD V1 **** A7Y1S1_BRAJU); contains Interpro domain(s) IPR011616 bZIP transcription factor, bZIP-1	Transcription factors	1.0562	6.23331e-05	0.00212569
Solyc10g050750	Pectinacetylesterase like protein (Fragment) (AHRD V1 *--- Q56WP8_ARATH); contains Interpro domain(s) IPR004963 Pectinacetylesterase	Cell wall	-3.30462	8.21991e-07	5.62014e-05
Solyc10g076780	Alpha-1 4-galactosyltransferase (AHRD V1 *-*- Q0R0H6_MOUSE); contains Interpro domain(s) IPR007652 Alpha 1,4-glycosyltransferase conserved region	Glycosyltransferases	2.63927	0.000214394	0.00580345
Solyc03g034330	Lipid transfer protein (AHRD V1 ***- A5JUZ7_SESIN); contains Interpro domain(s) IPR013770 Plant lipid transfer protein and hydrophobic protein, helical	Lipid metabolism and binding	2.00257	0.000340015	0.00836719
Solyc08g078180	Ethylene-responsive transcription factor 1A (AHRD V1 **** A9P6A4_MEDTR); contains Interpro domain(s) IPR001471 Pathogenesis-related transcriptional factor and ERF, DNA-binding	Transcription factors	1.96279	1.12012e-06	7.184e-05
Solyc04g008330	Glucosyltransferase (AHRD V1 **** Q2VA65_SOYBN); contains Interpro domain(s) IPR002213 UDP-glucuronosyl/UDP-glucosyltransferase	Glycosyltransferases	-1.49686	4.45512e-10	8.91363e-08
Solyc03g116700	Blue copper protein (AHRD V1 **-- D1MWY8_CITLA); contains Interpro domain(s) IPR003245 Plastocyanin-like	Other	3.76665	2.55943e-08	2.99265e-06
Solyc02g091700	Hydroxyproline-rich glycoprotein (AHRD V1 ***- A9YWR1_MEDTR)	Cell wall	1.73242	6.46917e-06	0.000315857
Solyc06g053760	Syntaxin (AHRD V1 ***- Q6X9V9_HORVD); contains Interpro domain(s) IPR010989 t-SNARE	Vesicle trafficking	-1.36271	9.77805e-06	0.000446612
Solyc10g076180	Plant-specific domain TIGR01568 family protein (AHRD V1 *--- B6U561_MAIZE); contains Interpro domain(s) IPR006458 Protein of unknown function DUF623, plant	Transcription factors	1.12259	1.528e-11	4.26151e-09
Solyc09g005590	SelT-like protein (AHRD V1 ***- SELT_ARATH); contains Interpro domain(s) IPR019389 Selenoprotein T	Other	1.34774	0.000123293	0.00372653
Solyc11g010980	Alcohol dehydrogenase (AHRD V1 ***- ADH2_BACST); contains Interpro domain(s) IPR002085 Alcohol dehydrogenase superfamily, zinc-containing	Secondary metabolism	-1.21906	8.90922e-05	0.00283233
Solyc03g025710	GCN5-related N-acetyltransferase (AHRD V1 ***- B2IU63_NOSP7); contains Interpro domain(s) IPR000182 GCN5-related N-acetyltransferase	Transcriptional regulators	-1.01074	4.9416e-06	0.000251271
Solyc05g007900	RING finger protein 126 (AHRD V1 *-*- RN126_HUMAN)	Other	-1.23264	9.20137e-06	0.000427701
Solyc06g065420	Cytochrome P450	Other	1.54897	3.18629e-07	2.51717e-05
Solyc01g067620	1-aminocyclopropane-1-carboxylate oxidase (AHRD V1 **-- ACCO_MUSAC); contains Interpro domain(s) IPR005123 Oxoglutarate and iron-dependent oxygenase	Hormone related	1.4306	9.09276e-05	0.00288073
Solyc11g010670	Unknown Protein (AHRD V1)	Unknown	1.91018	2.59771e-05	0.00103498
Solyc12g009520	LRR receptor-like serine/threonine-protein kinase, RLP	Kinases	2.68699	3.96321e-07	3.01449e-05
Solyc12g056900	Membrane-anchored ubiquitin-fold protein 2 (AHRD V1 ***- D7M7C8_ARALY); contains Interpro domain(s) IPR017000 Membrane-anchored ubiquitin-fold protein, HCG-1	Protein degradation	-1.11487	0.000175977	0.00494537
Solyc04g054690	Laccase 1a (AHRD V1 ***- B9IG56_POPTR); contains Interpro domain(s) IPR017760 L-ascorbate oxidase, plants	Secondary metabolism	1.40872	2.1688e-06	0.000125934
Solyc08g067230	MADS box transcription factor (AHRD V1 ***- A7LK41_POPDE); contains Interpro domain(s) IPR002100 Transcription factor, MADS-box	Transcription factors	-1.02005	0.000127219	0.00382635
Solyc02g093230	Caffeoyl-CoA O-methyltransferase (AHRD V1 **** A8IFQ7_SOLLC); contains Interpro domain(s) IPR002935 O-methyltransferase, family 3	Secondary metabolism	1.55192	2.02416e-07	1.70912e-05
Solyc06g069730	Chlorophyll a-b binding protein 4, chloroplastic (AHRD V1 ***- CA4_ARATH); contains Interpro domain(s) IPR001344 Chlorophyll A-B binding protein	Photosynthesis	-2.6199	0.000344919	0.00846227
Solyc11g005300	Ring finger protein (AHRD V1 *-*- O49869_HORVU); contains Interpro domain(s) IPR018957 Zinc finger, C3HC4 RING-type	Protein degradation	-1.08083	0.000201387	0.00551679
Solyc03g098730	Kunitz trypsin inhibitor (AHRD V1 ***- B8Y888_TOBAC); contains Interpro domain(s) IPR011065 Kunitz inhibitor ST1-like	Stress (biotic)	1.19698	3.58657e-05	0.00134456
Solyc05g052050	Ethylene responsive transcription factor 1a (AHRD V1 **** D1MWZ3_CITLA); contains Interpro domain(s) IPR001471 Pathogenesis-related transcriptional factor and ERF, DNA-binding	Transcription factors	1.53996	0.000175031	0.00492717
Solyc08g068600	Decarboxylase family protein (AHRD V1 ***- B1ILJ6_CLOBK); contains Interpro domain(s) IPR002129 Pyridoxal phosphate-dependent decarboxylase	Nitrogen and amino acid metabolism	1.06945	5.21149e-05	0.0018377
Solyc03g115350	Expansin 2 (AHRD V1 ***- C0KLG9_PYRPY); contains Interpro domain(s) IPR002963 Expansin	Cell wall	-4.01203	2.54761e-05	0.00101943
Solyc01g096510	Sigma factor binding protein 1 (AHRD V1 *-*- D1MWZ4_CITLA); contains Interpro domain(s) IPR008889 VQ	Other	1.18479	5.2288e-06	0.000263689
Solyc02g036480	Harpin-induced protein-like (Fragment) (AHRD V1 **-- D2CFH8_COFAR); contains Interpro domain(s) IPR010847 Harpin-induced 1	Stress (biotic)	1.53249	0.00033176	0.008219
Solyc08g082110	WRKY transcription factor-30 (AHRD V1 **** B6VB04_CAPAN); contains Interpro domain(s) IPR003657 DNA-binding WRKY	Transcription factors	1.24243	0.000418635	0.0098666
Solyc09g056390	Unknown Protein (AHRD V1)	Unknown	2.46666	4.72736e-05	0.00169623
Solyc03g025640	Cytochrome P450	Other	3.91492	3.92408e-07	3.01449e-05
Solyc06g036290	Heat shock protein 90 (Fragment) (AHRD V1 **-- Q00NU9_WHEAT); contains Interpro domain(s) IPR003594 ATP-binding region, ATPase-like IPR001404 Heat shock protein Hsp90	Stress (abiotic)	-1.15788	9.88144e-14	4.78652e-11
Solyc08g080540	Heat stress transcription factor (AHRD V1 *-** D4QAU8_CARPA); contains Interpro domain(s) IPR000232 Heat shock factor (HSF)-type, DNA-binding	Transcription factors	-1.34975	2.86409e-09	4.28613e-07
Solyc06g066770	Kelch repeat-containing F-box family protein (AHRD V1 ***- D7KDI0_ARALY); contains Interpro domain(s) IPR015915 Kelch-type beta propeller	Protein degradation	1.14872	1.5597e-05	0.000663035
Solyc01g067020	Receptor like kinase, RLK	Kinases	2.34614	3.05382e-05	0.00117598
Solyc08g068710	N-acetyltransferase (AHRD V1 ***- B6SUK9_MAIZE); contains Interpro domain(s) IPR000182 GCN5-related N-acetyltransferase	Transcriptional regulators	3.14001	2.20752e-07	1.847e-05
Solyc09g075820	Solute carrier family 2, facilitated glucose transporter member 3 (AHRD V1 ***- GTR3_CANFA); contains Interpro domain(s) IPR003663 Sugar/inositol transporter	Transport	2.8072	2.15701e-06	0.000125646
Solyc03g045140	Cyclopropane-fatty-acyl-phospholipid synthase (AHRD V1 *-*- C7LRK7_DESBD); contains Interpro domain(s) IPR003333 Cyclopropane-fatty-acyl-phospholipid synthase	Lipid metabolism and binding	-1.37785	4.95116e-07	3.63092e-05
Solyc08g079850	Subtilisin-like protease (AHRD V1 **-- Q9LWA3_SOLLC); contains Interpro domain(s) IPR015500 Peptidase S8, subtilisin-related IPR000209 Peptidase S8 and S53, subtilisin, kexin, sedolisin	Protein degradation	-1.01547	6.446e-07	4.56352e-05
Solyc05g009270	Fatty acid elongase 3-ketoacyl-CoA synthase (AHRD V1 **** Q6DUV5_BRANA); contains Interpro domain(s) IPR012392 Very-long-chain 3-ketoacyl-CoA synthase	Lipid metabolism and binding	1.06355	1.04852e-06	6.8684e-05
Solyc10g052880	LRR receptor-like serine/threonine-protein kinase, RLP	Kinases	1.23374	3.40732e-09	4.89989e-07
Solyc01g080150	tRNA dimethylallyltransferase (AHRD V1 *-*- B6JYB4_SCHJY); contains Interpro domain(s) IPR002627 tRNA isopentenyltransferase	Hormone related	-1.07861	6.23605e-05	0.00212569
Solyc01g086870	BHLH transcription factor (AHRD V1 *-** B6TXR4_MAIZE); contains Interpro domain(s) IPR011598 Helix-loop-helix DNA-binding	Transcription factors	1.07271	2.86004e-05	0.0011201
Solyc06g053640	Ring H2 finger protein (AHRD V1 *-*- D9ZHD8_HYPPE); contains Interpro domain(s) IPR018957 Zinc finger, C3HC4 RING-type	Protein degradation	1.29565	1.37965e-05	0.000593611
Solyc03g119590	NIMIN2c protein (AHRD V1 ***- A0FJY4_TOBAC)	Other	-2.01569	0.000304055	0.00765628
Solyc07g062490	S-locus-specific glycoprotein (AHRD V1 **-- SLSG0_BRAOA); contains Interpro domain(s) IPR001480 Curculin-like (mannose-binding) lectin	Other	2.37834	2.72641e-08	3.15629e-06
Solyc03g083480	Receptor-like kinase (AHRD V1 *-*- Q9LL53_ORYSA)	Kinases	2.26798	1.49367e-06	9.22618e-05
Solyc02g067610	Unknown Protein (AHRD V1)	Unknown	2.00223	4.96131e-05	0.00175959
Solyc01g096320	Homeobox leucine zipper protein (AHRD V1 ***- Q9XH73_PRUAR); contains Interpro domain(s) IPR001356 Homeobox	Transcription factors	-1.92669	5.23906e-05	0.00184037
Solyc01g104860	Peroxidase (AHRD V1 **** Q5K4K5_GOSHI); contains Interpro domain(s) IPR002016 Haem peroxidase, plant/fungal/bacterial	Peroxidases/redox related	1.60773	0.000132747	0.0039725
Solyc04g007000	Ethylene-responsive transcription factor 4 (AHRD V1 *-** ERF78_ARATH); contains Interpro domain(s) IPR003340 Transcriptional factor B3	Transcription factors	1.28981	4.64836e-08	4.88928e-06
Solyc10g083400	Cytochrome P450	Other	-1.22764	2.66404e-05	0.0010523
Solyc11g018800	Peroxidase 2 (AHRD V1 ***- Q9SSZ8_SCUBA); contains Interpro domain(s) IPR002016 Haem peroxidase, plant/fungal/bacterial	Peroxidases/redox related	1.98189	8.82002e-05	0.00280882
Solyc07g049140	Metallocarboxypeptidase inhibitor (AHRD V1 ***- O24639_SOLTU); contains Interpro domain(s) IPR009632 Putative metallocarboxypeptidase inhibitor	Other	1.40154	0.0001515	0.00441243
Solyc08g074650	Polyphenol oxidase (AHRD V1 ***- Q41428_SOLTU); contains Interpro domain(s) IPR002227 Tyrosinase	Other	-1.65016	0.00014422	0.00423704
Solyc09g075470	Chaperone protein dnaJ (AHRD V1 ***- B6U761_MAIZE); contains Interpro domain(s) IPR001623 Heat shock protein DnaJ, N-terminal	Stress (abiotic)	-1.01101	0.000372838	0.00900606
Solyc10g008040	Seed biotin-containing protein SBP65 (AHRD V1 *-*- SBP65_PEA); contains Interpro domain(s) IPR006777 Microvirus H protein (pilot protein)	Other	-1.59165	0.000108964	0.00336528
Solyc06g074390	Fatty acyl coA reductase (AHRD V1 **** Q8L4M0_WHEAT); contains Interpro domain(s) IPR013120 Male sterility, NAD-binding	Lipid metabolism and binding	1.00574	8.37168e-05	0.00268931
Solyc03g114240	BURP domain-containing protein (Fragment) (AHRD V1 *--- C1PI55_ARATH); contains Interpro domain(s) IPR004873 BURP	Cell wall	-1.00248	8.1972e-06	0.000389886
Solyc09g091540	Salicylic acid carboxyl methyltransferase (AHRD V1 **** C3VIX6_9ASTR); contains Interpro domain(s) IPR005299 SAM dependent carboxyl methyltransferase	Hormone related	-1.03821	0.000213229	0.00578041
Solyc03g083470	Receptor like kinase, RLK	Kinases	2.23193	2.00616e-05	0.000827967
Solyc03g122360	Cytochrome P450	Other	-1.53355	0.000212374	0.00576718
Solyc02g064690	Acetyltransferase-like protein (AHRD V1 ***- Q7EYF5_ORYSJ); contains Interpro domain(s) IPR000182 GCN5-related N-acetyltransferase	Transcriptional regulators	1.34151	1.038e-07	9.95128e-06
Solyc01g090800	Cyclin-dependent kinase (AHRD V1 **** A6YTD1_CUCME); contains Interpro domain(s) IPR012389 Negative regulatory factor PREG	Cell cycle/division	3.15234	0.000133373	0.0039725
Solyc03g007460	Ethylene-responsive transcription factor 4 (AHRD V1 *-*- ERF4_TOBAC); contains Interpro domain(s) IPR001471 Pathogenesis-related transcriptional factor and ERF, DNA-binding	Transcription factors	1.04152	3.69798e-05	0.00137513
Solyc04g078790	BHLH transcription factor-like (AHRD V1 *--- Q8S0N2_ORYSJ); contains Interpro domain(s) IPR001092 Basic helix-loop-helix dimerisation region bHLH	Transcription factors	2.07343	6.90159e-05	0.00230141
Solyc11g011330	Cinnamyl alcohol dehydrogenase (AHRD V1 **** D1FWZ8_SOYBN); contains Interpro domain(s) IPR002085 Alcohol dehydrogenase superfamily, zinc-containing	Secondary metabolism	3.88721	5.61715e-05	0.00193987
Solyc11g067180	Fatty acyl coA reductase (AHRD V1 **** Q8L4M0_WHEAT); contains Interpro domain(s) IPR013120 Male sterility, NAD-binding	Lipid metabolism and binding	1.55746	5.8719e-08	6.00467e-06

## Sheet: S1D
Supplemental Table S1D. List of overlapping differentially expresed genes (DEGs) between stage 18 ovaries of wild type and slham4CR heterozygot and homozygot mutants, that their levels are 2 fold or more different in the same direction bewteen the slham4CR heterozygot and homozygot mutants. Differential expression was determined by setting threshold cuttoff log2FC≥1 or log2FC≤-1 at FDR≤0.01.
SGN ID	Description	Functional category (Pattison et. al., 2015)	slham4CRD4			slham4CRD4(-/+)
			Log2 FC (slham4CRD4/wild type)	pval	FDR ≤0.01	Log2 FC (slham4CRD4/wild type)	pval	FDR ≤0.01
Solyc05g006850	Thioredoxin H (AHRD V1 ***- Q4U0W0_NICAL); contains Interpro domain(s) IPR015467 Thioredoxin, core	Peroxidases/redox related	-6.4329	1.27419e-132	5.90078e-129	-2.22167	1.35899e-38	1.25074e-34
Solyc06g072840	Seed specific protein Bn15D1B (AHRD V1 ***- B6TIB8_MAIZE)	Other	-6.30972	2.53166e-90	7.81609e-87	-1.36693	1.19656e-11	3.44143e-09
Solyc04g014510	Glutamine synthetase (AHRD V1 ***- Q5QJ64_9SOLA); contains Interpro domain(s) IPR008146 Glutamine synthetase, catalytic region	Nitrogen and amino acid metabolism	-3.02879	1.92743e-75	3.96708e-72	-1.02946	6.37147e-12	2.05754e-09
Solyc05g006830	Thioredoxin H (AHRD V1 ***- Q4U0W0_NICAL); contains Interpro domain(s) IPR015467 Thioredoxin, core	Peroxidases/redox related	-2.6525	3.1381e-60	4.47155e-57	-1.00079	5.14226e-12	1.69024e-09
Solyc08g075880	Metal ion binding protein (AHRD V1 **-- D7LYP1_ARALY); contains Interpro domain(s) IPR006121 Heavy metal transport/detoxification protein	Transport	-9.70217	5.47237e-52	6.75802e-49	-1.90651	1.67919e-11	4.47954e-09
Solyc09g073040	Unknown Protein (AHRD V1)	Unknown	-9.07433	4.78604e-41	4.43283e-38	-1.23774	3.49464e-05	0.00132086
Solyc02g082060	PPPDE peptidase domain-containing protein 1 (AHRD V1 *--- PPDE1_XENLA); contains Interpro domain(s) IPR008580 Protein of unknown function DUF862, eukaryotic	Hormone related	-3.18444	1.22322e-39	1.02995e-36	-1.01666	4.07562e-07	3.08724e-05
Solyc04g077990	LOB domain protein 38 (AHRD V1 *-*- D7LT02_ARALY); contains Interpro domain(s) IPR004883 Lateral organ boundaries, LOB	Transcription factors	-3.81354	9.40445e-39	7.25867e-36	-1.08893	1.96673e-06	0.00011566
Solyc04g006950	Unknown Protein (AHRD V1)	Unknown	-8.68511	1.02463e-32	5.42294e-30	-1.69861	2.31301e-08	2.80103e-06
Solyc04g081590	Receptor like kinase, RLK	Kinases	-2.14994	6.55018e-31	3.19304e-28	-1.10681	6.38047e-10	1.19842e-07
Solyc10g046920	Unknown Protein (AHRD V1)	Unknown	-2.80139	1.90656e-27	7.84826e-25	-1.61533	1.04817e-10	2.29687e-08
Solyc10g081770	cDNA clone J023119C16 full insert sequence (AHRD V1 *-*- B7F733_ORYSJ)	Unknown	-2.13	1.32344e-20	3.26873e-18	-1.05726	2.3825e-07	1.96658e-05
Solyc11g013810	Nitrate reductase (AHRD V1 ***- Q8LT13_SOLTU); contains Interpro domain(s) IPR012137 Nitrate reductase NADH dependant	Nitrogen and amino acid metabolism	2.99637	2.70122e-20	6.41505e-18	1.45801	1.23186e-05	0.000542459
Solyc03g005480	Nodulin-like protein (AHRD V1 ***- B6TRP3_MAIZE); contains Interpro domain(s) IPR000620 Protein of unknown function DUF6, transmembrane	Other	-4.18637	1.05423e-18	2.03423e-16	-1.94874	2.00159e-07	1.69784e-05
Solyc01g104780	Nodulin-related integral membrane protein DUF125 (AHRD V1 *-*- C7JBI4_ACEP3); contains Interpro domain(s) IPR008217 Protein of unknown function DUF125, transmembrane	Other	-2.80998	2.46677e-11	2.08651e-09	-1.67818	8.41893e-06	0.000398374

## Sheet: S1E
Supplemental Table S1E. List of candidate differentially expresed genes (cDEGs) and SlHAM4. Expression levels of each in different tissues of tomato fruit pericarp (TEA database) and Kmeans cluster # for each on the basis of this expression data are also given. Also, The ortholog of each as determined by Best-Hits-and-Inparalogs(BHI)family (Plaza database, https://bioinformatics.psb.ugent.be/plaz…
SGN ID	Description	Functional category (Pattison et. al.,2015)	Ovary			Kmeans	TEA data																																								Kajala et al 2021
			Log2 FC (slham4CRD4/wild type)	pval	FDR ≤0.01	Cluster #	Outer_Epidermis:5DPA RPM	Outer_Epidermis:10DPA RPM	Outer_Epidermis:20DPA RPM	Outer_Epidermis:Mature_Green_equatorial RPM	Outer_Epidermis:Breaker_equatorial RPM	Outer_Epidermis:Pink_equatorial RPM	Outer_Epidermis:Light_Red RPM	Outer_Epidermis:Red_Ripe RPM	Collenchyma:5DPA RPM	Collenchyma:10DPA RPM	Collenchyma:20DPA RPM	Collenchyma:Mature_Green_equatorial RPM	Collenchyma:Breaker_equatorial RPM	Collenchyma:Pink_equatorial RPM	Collenchyma:Light_Red RPM	Collenchyma:Red_Ripe RPM	Parenchyma:5DPA RPM	Parenchyma:10DPA RPM	Parenchyma:20DPA RPM	Parenchyma:Mature_Green_equatorial RPM	Parenchyma:Breaker_equatorial RPM	Parenchyma:Pink_equatorial RPM	Parenchyma:Light_Red RPM	Parenchyma:Red_Ripe RPM	Vascular_Tissue:5DPA RPM	Vascular_Tissue:10DPA RPM	Vascular_Tissue:20DPA RPM	Vascular_Tissue:Mature_Green_equatorial RPM	Vascular_Tissue:Breaker_equatorial RPM	Vascular_Tissue:Pink_equatorial RPM	Vascular_Tissue:Light_Red RPM	Vascular_Tissue:Red_Ripe RPM	Inner_Epidermis:5DPA RPM	Inner_Epidermis:10DPA RPM	Inner_Epidermis:20DPA RPM	Inner_Epidermis:Mature_Green_equatorial RPM	Inner_Epidermis:Breaker_equatorial RPM	Inner_Epidermis:Pink_equatorial RPM	Inner_Epidermis:Light_Red RPM	Inner_Epidermis:Red_Ripe RPM	EN	EP	EXO
Solyc12g044330	Aquaporin (AHRD V1 ***- O81186_VERFO); contains Interpro domain(s) IPR012269 Aquaporin	Transport	-1.22486	1.31075e-21	3.62392e-19	1	9.04	2.27	0.79	0.23	0.11	0	0	0.11	23.03	48.48	17.38	2.31	0.12	0	0	0.06	245.02	330.17	123.54	8.84	1.02	0.55	0.03	0	186.84	316.19	115.26	20.69	3.54	10.18	6.99	2.27	197.9	260.94	255.47	42.26	2.68	0.85	0.17	0.05
Solyc02g090030	Oxygen-evolving enhancer protein 1 of photosystem II (AHRD V1 ***- A8J0E4_CHLRE); contains Interpro domain(s) IPR002628 Photosystem II manganese-stabilizing protein PsbO	Photosynthesis	-1.24753	1.27193e-20	3.22755e-18	1	82.29	124.37	117.6	144.81	58.35	65.12	74.51	72.43	205.21	312.66	193.55	199.52	200.35	450.24	199.35	144.48	327.94	522.93	282.09	224.7	144.05	91.04	83.65	48.72	247.83	255.51	289.55	78.12	46.13	38.72	20.51	27.76	448.33	540.89	605.93	574.96	836.12	281.98	173.42	93.99
Solyc06g082940	Photosystem I reaction center subunit XI (AHRD V1 ***- B6SHL1_MAIZE); contains Interpro domain(s) IPR003757 Photosystem I reaction centre, subunit XI PsaL	Photosynthesis	-1.53969	9.36863e-19	1.82678e-16	1	252.52	272.79	224.99	185.19	73.42	32.62	13.92	4.64	507.05	751.51	424.97	260.5	267.9	236.76	63.87	5.24	1116.04	1577.78	637.1	299.05	215.48	31.18	19.7	4.4	845.33	1118.01	775.73	183.67	59.22	23.02	8.49	3.11	1030.15	1843.33	1970.55	1185.93	1829.87	203.98	95.83	43.45
Solyc08g013670	Photosystem I reaction center subunit (AHRD V1 ***- D2K7Z2_TOBAC); contains Interpro domain(s) IPR008796 Photosystem I reaction centre subunit N	Photosynthesis	-1.01381	3.72247e-16	5.8936e-14	1	19.47	20.53	44.19	79.68	6.34	1.99	4.43	7.67	45.49	105.96	71.26	90.2	32.24	31.05	4	3.56	121.6	448.13	152.44	58.34	11.55	1.89	0.93	0.36	75.2	83.86	61.22	12.73	3.06	1.47	0.18	0.24	224.91	333.83	297.81	216.73	188.44	31.77	22.82	9.16
Solyc02g069460	Photosystem I reaction center subunit III (AHRD V1 ***- Q9XQB4_PHAAU); contains Interpro domain(s) IPR003666 Photosystem I reaction centre protein PsaF, subunit III	Photosynthesis	-1.56422	4.42939e-16	6.83751e-14	1	354.15	331.83	669.41	168.55	68.28	100.71	145.03	150.17	918.26	1362.57	1344.29	363.07	332.63	650.42	370.02	207.54	2424.11	4219.1	2324.62	276.79	166.15	178.02	226.95	133.21	1592.28	1972.38	739.91	125.98	35.37	43.07	24.61	20.01	2724.86	3844.73	1780.39	1063.14	1177.71	269.91	174.19	90.77
Solyc05g056070	Chlorophyll a-b binding protein 6A, chloroplastic (AHRD V1 ***- CB11_SOLLC); contains Interpro domain(s) IPR001344 Chlorophyll A-B binding protein	Photosynthesis	-1.81177	5.95385e-15	8.10949e-13	1	30.16	32.34	83.81	58.94	17.52	7.53	2.11	0.44	88.84	113.58	185.21	85.48	110.08	138.66	13.17	0.4	286.12	377.66	251.82	70.09	54.78	16.01	4.74	2.11	223.12	302.01	351.91	48.23	11.43	12.52	3.92	2.47	268.37	462.51	522.99	292.79	520.79	129.47	12.99	0.45
Solyc07g044860	Oxygen-evolving enhancer protein 2, chloroplastic (AHRD V1 ***- PSBP_SOLLC); contains Interpro domain(s) IPR002683 Photosystem II oxygen evolving complex protein PsbP	Photosynthesis	-1.24173	5.99874e-15	8.11099e-13	1	123.58	114.69	145.21	78.77	36	61.23	156.31	112.28	168.33	355.38	293.76	124.71	165.61	271.52	237.61	265.1	258.25	638.68	345.82	118.1	135.13	142.08	189.2	176.38	171.51	336.98	164.93	38.37	23.55	28.26	20.03	15.19	284.79	633.13	287.73	281.62	396.74	222.08	280.78	284.71
Solyc03g118410	Acyl carrier protein (AHRD V1 ***- Q672Q9_SOLLC); contains Interpro domain(s) IPR003231 Acyl carrier protein (ACP)	Lipid metabolism and binding	-1.28511	3.99429e-13	4.20399e-11	1	57.97	41.58	14.65	9.76	5.4	4.51	2.83	3.98	89.22	58.91	46.79	37.24	26.66	21.33	10.09	7.06	128.23	150.68	41.82	46.45	28.03	10.98	6.83	5.21	98.76	66.96	25.91	8.72	7.48	2.41	0.58	0.9	101.99	66.72	86.99	62.62	38.77	15.89	20.42	17.16
Solyc08g006930	Photosystem I reaction center subunit X psaK (AHRD V1 ***- Q84QE6_TOBAC); contains Interpro domain(s) IPR017493 Photosystem I reaction center, PsaK, plant	Photosynthesis	-1.15524	2.68761e-09	1.60598e-07	1	183.45	100.9	146.86	114.76	18.26	13.38	10.48	7.49	324.03	465.27	228.04	184.23	87.77	80.91	32.77	11.96	1074.45	2997.65	1265.97	270.16	74.39	20.88	13.97	5.79	575.19	664.54	143.32	90.74	13.1	8.24	4.15	3.02	1651.21	2857.24	580.27	680.08	566.74	54.04	43.24	26.97
Solyc10g077120	Photosystem II core complex proteins psbY (AHRD V1 *-*- B6SR26_MAIZE)	Photosynthesis	-1.17557	1.6617e-08	8.45641e-07	1	154.56	128.47	256.6	234.39	164.84	217.99	413.93	336	428.87	442.19	369.66	255.75	520.58	540.21	510.96	345.77	852.16	1033.78	439.5	226.92	243.33	128.94	109.45	93.46	591.34	475.97	329.61	78.81	62.95	34.1	12.61	16.79	814.27	1526.11	1485.48	1256.8	2094.15	521.45	245.8	256.62
Solyc02g069450	Photosystem I reaction center subunit III (AHRD V1 ***- Q9XQB4_PHAAU); contains Interpro domain(s) IPR003666 Photosystem I reaction centre protein PsaF, subunit III	Photosynthesis	-2.36443	2.70598e-08	1.31219e-06	1	362.24	354.08	689.88	179.72	70.47	103.6	150.1	154.21	947.43	1446.72	1382.05	377.2	341.46	684.81	383.59	212.49	2522	4524.28	2410.77	288.27	169.32	183.47	232.2	136.28	1673.77	2106.07	818.27	133.08	37.1	44.42	25.65	20.25	2832.06	4182.05	2075.62	1213.65	1334.02	294.69	183.37	93.46
Solyc12g098610	Xyloglucan endotransglucosylase/hydrolase 8 (AHRD V1 ***- C0IRG7_ACTDE); contains Interpro domain(s) IPR016455 Xyloglucan endotransglucosylase/hydrolase	Cell wall	-1.7022	2.6036e-07	9.88913e-06	1	8.9	2.4	0.55	0.19	0	0	0	0	3.8	8.81	4.1	0.53	0.03	0.04	0	0	4.14	9.34	6.08	2.04	0.17	0	0.1	0	6.81	6.49	1.3	0.28	0.14	0.06	0.02	0.05	4.05	9.61	7.15	3.64	0.33	0	0	0
Solyc11g005150	Leucine-rich repeat family protein (AHRD V1 *--- D7M406_ARALY); contains Interpro domain(s) IPR006706 Extensin-like region	Cell wall	-1.27664	8.4411e-07	2.82754e-05	1	3.26	1.83	0.44	0.04	0	0	0.07	0.16	5.54	7.88	8.88	3.55	0.07	0	0	0	5.55	6.97	7.82	5.45	1.29	0.8	1.78	0.31	3.07	3.21	1.07	2.33	0.9	0.69	0.81	0.52	10.98	10.31	2.92	4.3	1.24	1.27	1.05	0.06
Solyc05g009300	80C09_19 related (AHRD V1 *-*- Q2HS36_MEDTR)	Other	-1.30314	2.44355e-05	0.000499606	1	102.93	45.98	22.99	10.14	4.14	3.39	5.91	6.68	74.39	87.91	74.87	34.83	13.01	9.63	8.5	7.9	130.59	252.55	139.61	29.14	16.94	7.89	9.76	3.98	112.22	68.34	13.18	6.1	3.76	1.8	1.26	1.6	117.43	171.58	53.29	55.45	42.67	11.95	14.62	9.74
Solyc08g066740	CT099 (Fragment) (AHRD V1 *--- Q4KR02_SOLCI); contains Interpro domain(s) IPR003245 Plastocyanin-like	Other	-1.31282	3.64466e-05	0.000704	1	45.61	9.93	6.25	5.89	4.31	1.67	0.84	1.22	31.47	36.99	30.53	43.52	4.68	0.47	0.53	1.43	58.6	48.32	23.54	45.6	4.87	1.83	2.09	3.41	35.7	23.38	13.17	18.87	9.36	2.18	2.73	3.38	47.31	26.28	40.46	59.85	12.56	0.77	2.36	3.67
Solyc12g099650	Photosystem II 5 kDa protein, chloroplastic (AHRD V1 ***- PST2_GOSHI)	Photosynthesis	-1.18281	6.89766e-05	0.00121804	1	1819.85	917.62	825.53	295.17	100.09	43.81	32.03	6.78	4323.16	2472.65	1242.94	369.4	236.45	345.98	84.51	3.56	8201.42	10528.9	2588.39	271.44	120.31	18.66	7.82	1.21	4171	2744.58	955.7	178.21	43.69	16.03	4.06	2.94	7850.13	12561.7	4470.56	2396.01	4523.85	335.98	74.58	4.81
Solyc04g063240	Senescence-inducible chloroplast stay-green protein 1 (AHRD V1 **-- B6SRJ2_MAIZE)	Other	-1.09778	9.68276e-05	0.00162027	1	25.99	14.78	12.86	14.43	6.37	2.66	1.9	2.66	29.3	28.47	20.7	11.73	7.1	8.53	4.07	5.57	31.91	35.16	17.47	14.48	7.96	5.62	2.41	5.12	19	15.77	9.29	2.52	1.45	1.48	0.73	1.34	29.44	40.12	21.86	25.32	19.03	6.31	3.45	7.17
Solyc03g005190	Ferredoxin (AHRD V1 *-*- Q8LD29_ARATH); contains Interpro domain(s) IPR010241 Ferredoxin [2Fe-2S], plant	Photosynthesis	-1.19482	9.80347e-05	0.00163603	1	9.45	10.86	6.38	3.62	0.5	0.09	0.15	0.43	15.23	16.7	11.11	6.33	1.4	0.67	0.23	0.18	24.07	37.14	12.45	3.33	0.81	0.26	0.11	0.09	19.72	30.82	16.48	11.1	3.58	4.36	2.18	1.14	16.13	20.59	7.58	11.1	6.71	1.08	0.71	0.37
Solyc05g056050	Chlorophyll a-b binding protein 6A, chloroplastic (AHRD V1 ***- CB11_SOLLC); contains Interpro domain(s) IPR001344 Chlorophyll A-B binding protein	Photosynthesis	-1.83297	0.000106111	0.00175343	1	2	2.74	9.58	5.14	0.59	1.15	0.16	0.02	12.27	23.29	17.14	6.64	5.73	23.14	1.43	0.03	79.95	122.33	49.2	5.08	2.77	0.76	0.28	0.17	68.78	58.3	54.47	6.5	0.74	1.75	0.12	0.19	81.68	205.01	150.64	62.85	151.12	32.55	2.1	0
Solyc02g021430	Mitochondrial transcription termination factor (Fragment) (AHRD V1 *--- C6FB12_PSEMZ); contains Interpro domain(s) IPR003690 Mitochodrial transcription termination factor-related	Transcription factors	-1.16048	0.000112488	0.00183588	1	0.35	0.18	0.26	0	0.1	0	0	0	0.52	0.87	0.47	0.41	0.08	0	0	0	1.6	1.96	0.34	0.19	0	0	0.04	0	0.92	1.43	0.56	0.27	0.15	0.09	0.18	0.17	1.87	3.31	0.94	0.12	1.55	0.23	0	0
Solyc06g084050	Photosystem II reaction center W protein (AHRD V1 ***- B6TMB3_MAIZE); contains Interpro domain(s) IPR009806 Photosystem II protein PsbW, class 2	Photosynthesis	-1.25749	0.000135022	0.00214507	1	62.66	52.84	77.42	35.83	12.15	7.49	7.52	1.82	140.59	222.25	153.97	72.25	36.13	48.02	13.38	3.7	298.91	480.88	190.96	63.11	18.94	5.66	6.59	2.1	156.54	137.93	77.36	17.59	3.68	2.59	1.49	0.61	325.35	772.95	346.53	220.25	199.19	35.95	16.4	3.51
Solyc12g013710	Protochlorophyllide reductase (AHRD V1 ***- Q8LAV9_ARATH); contains Interpro domain(s) IPR005979 Light-dependent protochlorophyllide reductase	Other	-3.25165	0.000171373	0.00261492	1	0.2	0.12	0.6	0.25	0.3	2.16	3.55	8.45	0.36	1.46	1.55	2.63	1.24	2.99	4.19	10.58	8.89	180.73	44.56	1.29	4.25	7.14	3.35	8.51	30.62	132.9	63.9	3.92	0.73	1.92	1.41	3.19	67.37	298.12	166.67	50.46	26.21	10.97	10.17	29.1
Solyc12g009600	Thylakoid lumenal protein (AHRD V1 ***- B6SU36_MAIZE)	Other	-1.36691	0.000199228	0.00294768	1	11.11	9.97	6	6.62	1.82	0.34	0.38	0.45	15.91	20.72	6.02	5.73	1.28	1.47	0.2	0.38	27.3	97.51	18.19	5.26	2.06	0.18	0.11	0.51	17.81	17.19	4.53	1.16	0.46	0.2	0.21	0.24	33.89	89.5	34.4	21.94	27.84	1.72	0.59	0.54			Solyc12g009600
Solyc03g114930	Photosystem II oxygen evolving complex protein PsbP (AHRD V1 ***- A0ZMM6_NODSP); contains Interpro domain(s) IPR016123 Mog1/PsbP, alpha/beta/alpha sandwich	Photosynthesis	-1.23912	0.000219076	0.00320297	1	7.66	13.26	11.04	4.22	1.2	0.95	1.03	0.65	13.14	28.87	24.35	7.76	4.47	6.86	1.99	0.7	14.87	34.75	19.7	12.08	4.79	0.61	0.42	0.23	11.8	17.71	11.66	1.82	0.43	0.29	0.13	0.26	17.06	39.74	33.15	18.66	12.02	1.71	3.43	0.67
Solyc10g086170	Glutamyl-tRNA(Gln) amidotransferase subunit A (AHRD V1 ***- D5DXY7_BACMQ); contains Interpro domain(s) IPR000120 Amidase signature enzyme	Protein targeting	-1.1511	0.000227325	0.00330272	1	11.59	8.86	13.07	7.61	4.71	2.25	2.06	0.5	16.36	18.24	15.08	7.45	5.13	11.01	4.06	2.16	29.73	63.19	33.12	10.03	5.9	4.77	2.25	1.89	24.07	21.15	10.17	1.12	0.6	0.74	0.05	0.02	66.05	80.4	31.69	21.6	39.25	20.46	4.13	5.2		Solyc10g086170
Solyc07g052680	Unknown Protein (AHRD V1)	Unknown	-1.72288	0.00036334	0.00483166	1	3.14	3.92	2.96	0.86	0.32	0.03	0.3	0.04	4.07	2.6	3.26	0.75	0.09	0.17	0.03	0.03	5.55	1.85	2.07	1.48	0.46	0.13	0.07	0	6	5.48	4.31	1.48	0.79	0.23	0.58	0.08	2.05	6.66	6.32	0.8	0.24	0.6	0.25	0.03			Solyc07g052680
Solyc02g080160	Xyloglucan endotransglucosylase/hydrolase 1 (AHRD V1 **** C0IRG0_9ERIC); contains Interpro domain(s) IPR016455 Xyloglucan endotransglucosylase/hydrolase	Cell wall	-1.38799	0.000425388	0.00545321	1	42.7	82.16	22.62	16.47	0.25	0	0	0	56.13	105.64	87.97	19.87	0.72	0	0	0	40.1	134.3	34.11	12.81	0.38	0.3	0	0	30.96	24.83	4.53	4.14	1.47	1.02	0.24	0.15	79.77	70.93	38.92	18.46	3.41	0.13	0	0		Solyc02g080160
Solyc06g076140	Metallothionein-like protein (AHRD V1 ***- A9YTZ3_SOLTU); contains Interpro domain(s) IPR000347 Plant metallothionein, family 15	Other	-1.58032	2.68776e-41	2.62043e-38	2	40.19	36.64	1298.09	2188.03	3415.84	1777.14	1575.21	184.39	18.66	85.6	974.63	940.13	1311.06	2729.15	2706.46	1427.7	380.27	215.67	342.39	432.88	795.95	797.44	1043.66	448.41	3685.11	4757.66	8429.72	7546.3	9076.25	4867.76	8562.9	5919.66	53.08	102.35	982.36	1014.64	3161.23	2444.67	2151.79	717.77
Solyc04g025040	Unknown Protein (AHRD V1)	Unknown	-3.53662	1.51726e-37	1.04095e-34	2	0.24	0.52	0.69	0.71	0.8	0.3	0.69	0.66	0.04	0.92	9	38.18	0.56	1.26	0.67	0.77	5.33	27.29	32.12	108.23	3.03	1.26	1.36	2.42	47.81	1045.29	2400.03	2683.41	3327.06	1296.68	1702.13	1398.82	0.86	1.47	1.18	44.62	5.31	1.02	0.71	0.7
Solyc03g121300	jacalin-related lectin 19 (AHRD V3.3 *** A0A2G2XW42_CAPAN);Dbxref=InterPro:IPR001229,Pfam:PF01419	Other	-3.3651	2.10771e-31	1.05522e-28	2	0.79	0.89	0.54	1.37	3.01	0.53	0.74	1.01	0.9	1.05	0.83	4.07	2.57	9.29	1.64	1.09	6.33	6.02	2.45	5.83	6.35	1.35	1.07	1.03	49.68	141.65	193.51	111.18	211.95	196.02	227.25	226.01	5.01	11.69	5.03	4.45	35.55	12.78	1.84	1.86
Solyc02g070610	Lipase (Class 3)-like protein (AHRD V1 ***- Q943F9_ORYSJ)	Lipid metabolism and binding	-5.85692	5.5802e-06	0.000145588	2	0.03	0.03	0	0	0	0	0	0	0	0	0	0	0	0	0	0	0	0	0.03	0	0.04	0	0	0	0.08	0.68	2.44	2.97	2.6	1.38	2.22	1.53	0	0	0	0.16	0	0	0	0
Solyc02g092970	ADP ribosylation factor (AHRD V1 ***- B9URA8_9ROSI); contains Interpro domain(s) IPR006688 ADP-ribosylation factor	Protein targeting	-3.56145	2.61068e-05	0.000527374	2	0.24	0.06	0	0.06	0.14	0.06	0.18	0.13	0.12	0	0	0.24	0	0.18	0.11	0.06	0.26	0.23	0.3	0.66	0.17	0.03	0.14	0.19	1.89	4.36	39.6	44.55	123.68	37.34	33.03	28.12	0.25	0.08	0.03	1.62	0.23	0	0.09	0.06
Solyc01g098930	Cyclin (AHRD V1 **** D8UD80_VOLCA); contains Interpro domain(s) IPR012389 Negative regulatory factor PREG	Cell cycle/division	-1.405	0.00053303	0.00650023	2	0.06	0	0.16	0	0.06	0	0.02	0	0	0	0.07	0.04	0	0	0	0.06	1.81	0.95	0.13	0.49	0	0.06	0.06	0.09	18.74	24.39	23.2	16.32	22.29	22.22	21.85	35.95	0.28	0.04	0	0.09	0	0	0.03	0.03
Solyc06g053290	Auxin responsive SAUR protein (AHRD V1 ***- Q1SN26_MEDTR); contains Interpro domain(s) IPR003676 Auxin responsive SAUR protein	Hormone related	-1.94177	0.000539659	0.00657241	2	0	0	0	0.08	0.32	0	0	0.04	0	0.04	0	0.03	0	0.2	0.06	0.06	0.17	0.1	0	0	0.62	0.23	0.04	0	3.92	3.7	2.26	4.08	5.36	2.7	4.98	3.1	0.04	0	0	0.16	1.18	1.13	0.59	0.47
Solyc10g011910	WRKY transcription factor 23 (AHRD V1 ***- C9DI12_9ROSI); contains Interpro domain(s) IPR003657 DNA-binding WRKY	Transcription factors	1.18808	0.000240124	0.00345077	2	1.36	2.93	0.29	8.97	3.96	0.06	0.26	0	0.32	0.08	0	1.05	1.38	0.07	0.03	0.03	0.35	0.1	0.13	0.2	0.07	0.03	0.04	0	3.89	4.73	1.05	12.79	12.2	9.92	7.78	2.37	1.86	0.94	0.34	7.77	1.72	0.4	0.03	0.03		Solyc10g011910
Solyc12g096310	DUF599 family protein (AHRD V1 ***- Q8T1D5_DICDI); contains Interpro domain(s) IPR006747 Protein of unknown function DUF599	Unknown	-1.8205	8.49589e-11	6.64042e-09	3	0	0	0	0	0	0.04	0.04	0	0	0	0.04	0.04	0	0.63	1.32	6.1	0.04	0.09	0.44	0	3.66	14.44	6.59	2.72	3.64	4.99	9.82	4	8.22	10.58	12.72	18.02	0	0	0	0.03	5.46	28.38	1.75	1.11
Solyc08g077170	Peptide transporter-like protein (AHRD V1 **-* Q9SVS9_ARATH); contains Interpro domain(s) IPR000109 TGF-beta receptor, type I/II extracellular region	Transport	-2.40157	5.02215e-06	0.000132711	3	0	0.67	0.75	0.73	0.27	0.06	0.05	0.07	0.4	1.22	0.58	0.26	0.17	0.03	0.2	0.15	0.18	0.52	0.75	0.29	0.46	0.3	0.13	0.26	5.1	3.9	3.23	0.22	0.37	0.41	0.55	0.19	0.07	0.38	0.19	0.12	2.22	12.91	0.43	0.19
Solyc02g078150	Plant-specific domain TIGR01615 family protein (AHRD V1 *-*- B6UDN7_MAIZE); contains Interpro domain(s) IPR006502 Protein of unknown function DUF506, plant	Unknown	-2.5144	5.16446e-44	5.62744e-41	4	2.37	2.67	20.18	32.29	20.57	32.47	42.7	47.69	3.11	10.46	59.31	101.49	29.68	20.96	37.65	35.19	3.8	7.02	30.49	117.94	59.04	15.34	4.82	4.01	3.52	8.86	34.41	61.79	68.1	75.46	48.34	40.12	2.74	19.1	168.15	282.37	146.83	41.37	12.05	9.62
Solyc02g078160	Plant-specific domain TIGR01615 family protein (AHRD V1 ***- B6UDN7_MAIZE); contains Interpro domain(s) IPR006502 Protein of unknown function DUF506, plant	Unknown	-1.77019	3.21867e-37	2.05595e-34	4	3.7	4.89	6.14	19.73	8.95	25.55	30.16	25.75	8.51	18.67	35.67	97.77	18.43	19.5	38.67	43.72	13.83	16.59	86.71	124.67	46.35	32.01	29.76	31.27	7.2	11.69	31.02	59.25	32.84	26.26	12.55	6.77	11.1	28.3	94.04	204.88	69.83	40.97	25.72	27.25
Solyc01g080020	Xylanase inhibitor (Fragment) (AHRD V1 **-- Q53IQ4_WHEAT); contains Interpro domain(s) IPR001461 Peptidase A1	Protein degradation	-1.50395	4.16606e-26	1.60775e-23	4	4.66	6.93	9	20.21	3.52	3.48	2.58	2.97	5.93	6.55	13.54	25.99	4.91	3.99	1.41	3.24	3.83	6.37	11.93	27.03	4.79	1.82	0.53	0.67	4.28	7.17	8.31	12.96	5.44	14.97	2.46	4.44	5.47	9.5	13.95	36.07	3.66	5.33	1.03	0.38		Solyc01g080020
Solyc06g007580	Plant-specific domain TIGR01615 family protein (AHRD V1 *-*- B6SS18_MAIZE); contains Interpro domain(s) IPR006502 Protein of unknown function DUF506, plant	Unknown	-1.32152	4.34644e-16	6.76583e-14	4	0.48	0.47	0.19	4.82	4.7	0.86	0	0.06	0.69	1.07	1.85	20.82	6.65	1.16	0.19	0	0.5	1.69	2.5	28.27	15.23	3.2	3.7	2.39	3.83	9.5	12.2	12.47	9.63	5.95	3.33	2.58	4.6	18.42	20.83	39.27	17.4	0.19	0.39	0.11
Solyc03g115870	Thioredoxin 2 (AHRD V1 ***- Q5ZF47_PLAMJ); contains Interpro domain(s) IPR015467 Thioredoxin, core	Peroxidases/redox related	-1.11234	5.51302e-15	7.56468e-13	4	1.61	2.74	3.05	12.98	2.55	2.15	1.49	0.77	1.04	6.31	7.98	20.15	1.93	0.86	0.45	0.06	2.14	4.8	4.28	12.37	2.09	0.45	0.11	0	2.47	4.66	10.45	16.46	7.02	12.83	4.94	2.01	1.57	8.39	14.28	19.59	2.63	0.16	0.41	0.05
Solyc02g089350	Gibberellin regulated protein (AHRD V1 **-- Q2HRH3_MEDTR); contains Interpro domain(s) IPR003854 Gibberellin regulated protein	Hormone related	-1.19831	3.18638e-10	2.21897e-08	4	22.92	96.7	62.53	166.93	20.49	7.19	0.37	0.74	6.33	10.78	57.65	206.27	16.27	6.28	1.28	5.63	4.12	22.67	46.24	206.59	31.44	12.25	12.67	16.33	13.82	25.81	165.85	51.87	3.34	0.65	0.18	0.67	20.71	138.36	592.48	1029.04	102	23.74	19.17	12.74
Solyc01g090460	Homeobox-leucine zipper protein (AHRD V1 *-*- Q39862_SOYBN); contains Interpro domain(s) IPR001356 Homeobox IPR017970 Homeobox, conserved site	Transcription factors	-1.57602	4.85925e-09	2.80414e-07	4	2.4	0.06	0.42	4.15	0	0.36	0.9	1.45	1.1	0.04	4.62	17	7.43	3.54	7.42	15.68	1.46	1.96	3.03	30.75	26.15	12.24	9.84	13.34	7.25	18.38	25.18	10.58	1.53	1.18	0.82	1.24	0.55	5.52	32.89	55.7	25.29	0	0.54	0.03
Solyc09g098290	Receptor like kinase, RLK	Kinases	-1.01985	2.60217e-08	1.26516e-06	4	9.41	5.59	2.86	4.95	0.69	1.16	0.17	0.23	18.71	26.13	22.52	32.61	3.22	2.88	0.39	0.3	18.63	31.56	28.93	31.22	14.3	7.23	2.25	1.19	9.77	17.39	41.97	16.57	4.64	5.68	1.1	0.55	10.75	15.16	55.67	49.01	2.54	1.08	0.94	0.57
Solyc04g077780	LIM domain protein (AHRD V1 **-- Q306K1_BRANA); contains Interpro domain(s) IPR001781 Zinc finger, LIM-type	Transcription factors	-1.13668	1.95124e-06	5.79244e-05	4	20.23	9.63	12.95	55.85	24.83	3.45	5.26	2.82	84.46	56.21	61.64	167.39	63.77	10.71	10.58	10.07	59.73	65.82	121.72	205.45	100.61	16.56	12.84	20.7	31.69	29.48	18.05	18.66	5.21	0.4	0.66	0.12	20.89	37.6	190.79	359.54	150.28	35.15	59.23	117.98
Solyc12g062200	Unknown Protein (AHRD V1)	Unknown	-1.1982	3.80931e-06	0.000104384	4	2.31	5.44	15.86	67.35	54.71	21.99	21.32	16.03	3	4.83	24.08	82.36	46.54	24.82	18.43	14.43	5.13	4.54	30.13	75.58	57.12	30.72	26.88	19.13	1.08	1.6	5.45	14.71	14.39	7.07	9.14	9.75	2.21	11.01	61.75	185.69	90.57	54.01	47.36	47.75
Solyc07g053540	Fasciclin-like arabinogalactan protein 4 (AHRD V1 ***- A9XTK9_GOSHI); contains Interpro domain(s) IPR000782 FAS1 domain	Cell wall	-1.75659	0.000165533	0.00254257	4	0.2	0.58	67.09	63.6	0.03	0.08	0	0	0.46	16.32	69.21	58.72	0.1	0.09	0	0	3.4	36.87	38.77	33.06	1.78	0.12	0	0	1.37	2.26	1.16	0.28	0.07	0	0	0	5.85	16.18	62.69	190.85	4.16	0	0	0
Solyc02g069620	Ribose 5-phosphate isomerase-like (AHRD V1 ***- Q2LC22_9ASTR); contains Interpro domain(s) IPR004788 Ribose 5-phosphate isomerase	Other	-1.18916	0.00065172	0.00767501	4	0.52	1.26	1.46	3.26	1.23	0.47	0.53	0.19	1.13	4	5.4	4.61	3.87	3.2	0.67	0.83	0.93	8.31	4.12	4.94	5.94	1.13	0.97	1.04	2.04	3.42	6.06	1.85	1.01	0.62	0.43	0.39	2.45	5.15	9.68	9.86	5.29	2.33	3.64	1.03
Solyc09g059240	Cytochrome P450	Other	1.53364	1.05308e-08	5.58947e-07	4	0	0.03	0	0	0	0	0	0	0	0	0	0	0	0	0	0	0	0	0	0.13	0	0	0	0	0	0	0	0	0	0.03	0	0	0	0	0.02	1.16	0	0	0	0
Solyc10g009270	BHLH transcription factor (AHRD V1 *-** Q401N4_9LILI); contains Interpro domain(s) IPR011598 Helix-loop-helix DNA-binding	Transcription factors	1.01443	0.000245596	0.00351579	4	0	0	0	0	0	0	0	0	0	0	0	0	0	0	0	0	0	0	0	0	0	0	0	0	0	0	0	0	0	0	0	0	0	0	0	0.03	0	0	0	0			Solyc10g009270
Solyc01g005000	Glutamate decarboxylase (AHRD V1 ***- Q1I1D8_CITSI); contains Interpro domain(s) IPR010107 Glutamate decarboxylase	Nitrogen and amino acid metabolism	-4.68869	2.72726e-232	2.52599e-228	5	0.33	0.48	0.88	0.41	0.36	1.08	0.22	0.16	0.7	0.73	1.12	8.06	0.25	1	0.19	0.15	3.32	9.46	16.98	48.7	1.66	0.94	0.48	1.01	27.49	164.28	902.45	934.83	568.36	333.88	330.18	339.48	1.66	74.56	2746.62	1001.64	277.42	49.96	11.1	0.2
Solyc06g063370	Chlorophyll a-b binding protein 1A, chloroplastic (AHRD V1 ***- CB2A_PYRPY); contains Interpro domain(s) IPR001344 Chlorophyll A-B binding protein	Photosynthesis	-1.1487	1.20095e-21	3.37067e-19	5	251.06	304.12	536.96	333.36	320.22	329.13	197.03	273.94	574.23	1212.06	1206.82	408.84	1036.52	2050.9	761.03	395.91	1400.21	1555.7	1059.76	509.12	830.06	682.87	471.29	184.97	842.02	853.13	1401.56	213.01	189.13	210.08	102.46	68.61	1774.13	2265.05	3557.6	1583.14	3729.77	1760.07	921.47	491.65			Solyc06g063370
Solyc09g063130	Photosystem I reaction center subunit IV A (AHRD V1 *-*- B6TH55_MAIZE); contains Interpro domain(s) IPR003375 Photosystem I reaction centre subunit IV/PsaE	Photosynthesis	-1.26653	7.37335e-21	1.92372e-18	5	6.21	19.55	32.6	44.68	35.59	28.72	33.24	18.27	20.12	68.05	48.71	52.26	124.14	130.75	48.77	11.07	100.61	153.75	116.99	75.11	146.36	49.62	28.69	19.05	77.29	132.7	193.51	45.93	37.26	22.74	15.74	15.73	113.4	385.91	689.96	508.79	879.49	197.54	106.94	132.46
Solyc02g065400	Oxygen-evolving enhancer protein 1 of photosystem II (AHRD V1 ***- A8J0E4_CHLRE); contains Interpro domain(s) IPR002628 Photosystem II manganese-stabilizing protein PsbO	Photosynthesis	-1.06143	5.46456e-19	1.13737e-16	5	28.32	67.56	75.25	202.44	90.28	167.72	140.93	144.12	75.23	223.11	171.41	269.77	320.78	1064.82	377.12	404.43	134.36	408.26	218.7	203.52	220.43	498.01	309.12	450.14	119.15	213.35	550.2	83.64	52.07	92.8	29.88	38.88	224.6	460.77	1320.58	692.91	855.01	761.51	423.18	390.37			Solyc02g065400
Solyc01g105050	Chlorophyll a-b binding protein, chloroplastic (AHRD V1 **** CB12_PETHY); contains Interpro domain(s) IPR001344 Chlorophyll A-B binding protein	Photosynthesis	-1.36271	1.08169e-18	2.0657e-16	5	67.79	95.08	106.95	53.45	10.82	11.76	1.38	0.42	183.87	236.01	147.37	61.79	52.77	240.57	9.47	2.43	554.26	514.14	284.78	38.07	13.33	12.19	1.5	1	458.95	479.71	611.42	56.52	19.44	15.53	5.06	6.02	632.85	944.14	1138.47	447.49	601.68	215.59	16.62	0.36
Solyc02g079950	Oxygen-evolving enhancer protein 3 (AHRD V1 ***- Q7Y1T5_PEA); contains Interpro domain(s) IPR008797 Photosystem II oxygen evolving complex protein PsbQ	Photosynthesis	-1.20153	2.71962e-16	4.41914e-14	5	43.59	40.76	58.83	97.45	48.69	48.54	30.2	9.05	94.33	158.31	135.37	116.17	142.77	299.52	101.65	22.2	194.95	305.78	194.37	70.46	116.82	47.56	27.67	7.12	101.42	127.46	227.17	40.96	22.75	17.2	3.12	1.51	228.96	376.75	656.71	404.38	671.97	250.59	76.15	14.52
Solyc12g011450	Chlorophyll a-b binding protein 13, chloroplastic (AHRD V1 ***- CB23_SOLLC); contains Interpro domain(s) IPR001344 Chlorophyll A-B binding protein	Photosynthesis	-1.01932	1.34514e-15	1.97757e-13	5	110.73	182.71	248.47	212.06	143.32	38.53	4.67	5.64	202.89	332.61	304.71	204.8	396.35	176.18	16.32	5.79	408.04	458.6	331.96	271.49	166.53	29.89	2.88	1.8	306.47	362.47	604.81	55.18	32.88	21.51	3.88	3.35	436.38	749.66	2021.02	640.91	770.56	120.43	34.53	10.27
Solyc09g014520	Chlorophyll a-b binding protein 6A, chloroplastic (AHRD V1 **** CB11_SOLLC); contains Interpro domain(s) IPR001344 Chlorophyll A-B binding protein	Photosynthesis	-1.11709	9.57403e-15	1.28514e-12	5	135.98	271.35	343.41	228.58	199.82	163.8	218.77	275.3	356.06	896.07	563.36	294.61	475.28	760.94	319.92	260.27	743.58	1143.13	499.87	227.33	289.67	169.3	175.58	133.13	501.61	638.77	1097.65	165.47	95.38	87.06	43.59	49.4	896.08	1522.53	3232.93	1602.61	2449.12	764.96	480.36	331.98
Solyc06g054260	Photosystem I reaction center subunit II (AHRD V1 ***- B4FAW3_MAIZE); contains Interpro domain(s) IPR003685 Photosystem I protein PsaD	Photosynthesis	-1.04054	1.26175e-14	1.66947e-12	5	6.42	14.34	30.47	73.29	27.48	19.46	20.43	10.09	14.62	72.14	62.78	110.68	69.62	126.93	51.79	12.27	32.28	112.94	65.26	52.23	39.6	24.13	25.01	8.49	20.52	48.28	112.07	27.08	9.6	12.42	11.45	5.18	43.78	121.93	337.34	280.78	335.63	89.99	33.03	8.96			Solyc06g054260
Solyc01g110360	Fructose-bisphosphate aldolase (AHRD V1 ***- B0FPD8_SOLTU); contains Interpro domain(s) IPR000741 Fructose-bisphosphate aldolase, class-I	Photosynthesis	-1.14132	1.64743e-14	2.10461e-12	5	42.4	174.52	145.13	45.24	39.61	47.07	27.15	4.35	126.96	450.47	437.03	168.59	226.36	402.36	64.2	3.34	166.07	312.9	414.77	266.19	209.92	25.27	14.94	0.73	99.52	151.97	212.6	29.65	31.72	8.28	12.55	1.84	99.72	291.92	688.14	217.69	674.06	157.82	146.79	38.7			Solyc01g110360
Solyc02g063150	Ribulose bisphosphate carboxylase small chain (AHRD V1 ***- Q84QE5_TOBAC); contains Interpro domain(s) IPR000894 Ribulose bisphosphate carboxylase, small chain	Photosynthesis	-1.5936	1.06233e-13	1.20728e-11	5	270.93	210.52	96.37	77.15	26.72	15.76	7.23	4.39	640.66	1050.8	361.75	478.6	97.98	42.92	6.83	1.31	991.16	1465	619.63	556.55	145.21	10.99	6.44	1.18	345.47	356.07	430.24	87.93	22.56	6.26	0.62	1.94	614.07	1354.11	3381.47	1070.86	792.37	94.67	73.88	18.83
Solyc06g074200	Sex-linked protein 9 (Fragment) (AHRD V1 ***- D7RW11_SILCU); contains Interpro domain(s) IPR017498 Photosystem I PsaO	Photosynthesis	-1.94583	5.13668e-12	4.73392e-10	5	15.31	23.11	53.56	46.51	5.31	3.84	0.74	0.55	35.14	131.7	117.27	117.24	47.74	54.76	6.43	1.54	99.05	342.42	180.16	113.4	35.28	9.35	1.86	2.82	67.19	136.9	142.32	34.36	3.08	2.71	0.15	0.23	117.62	350.22	505.87	386.8	239.58	29.7	6.02	2.56
Solyc02g085950	Ribulose bisphosphate carboxylase small chain (AHRD V1 ***- A9YTZ7_SOLTU); contains Interpro domain(s) IPR000894 Ribulose bisphosphate carboxylase, small chain	Photosynthesis	-1.43622	1.86131e-10	1.35744e-08	5	601.41	281.51	374.21	140.55	43.04	5.95	2.01	0.21	282.53	319.14	234.24	51.4	52.85	6.34	1.04	0.15	573.59	590.79	228.13	22.48	5.62	0.76	0.11	0	262.9	229.27	67.79	3.04	3.01	0.17	0.05	0	1220.31	3609.26	6361.78	2343.39	1071.09	12.9	13.91	1.87
Solyc04g082630	Glyceraldehyde-3-phosphate dehydrogenase B (AHRD V1 **** B4F8L7_MAIZE); contains Interpro domain(s) IPR000173 Glyceraldehyde 3-phosphate dehydrogenase	Photosynthesis	-1.26704	4.54877e-10	3.1208e-08	5	31.53	48.46	41.31	53.87	10.76	21.28	12.87	2.36	81.15	132.43	84.46	92.58	54.74	225.36	40.45	7.11	123.82	334.33	115.99	95.39	73.87	22.22	7.55	2.07	78.05	113.05	276.46	39	17.97	17.24	9.47	10.07	194.05	307.98	702.62	170.4	251.99	164.66	59.87	19.87			Solyc04g082630
Solyc07g066150	Photosystem I reaction center subunit V (AHRD V1 ***- B6U534_MAIZE); contains Interpro domain(s) IPR017494 Photosystem I reaction center, PsaG, plant	Photosynthesis	-1.25498	4.89204e-09	2.81429e-07	5	48	25.54	78.84	46.76	25.87	12.49	10.22	5.27	135.71	105.93	115.23	85.36	118.78	65.12	24.47	13.04	342.72	323.64	206.5	114.48	71.94	8.92	7.13	6.21	218.9	178.76	168.76	32.67	9.81	4.71	1.53	2.09	294.64	511.2	740.57	476.87	1150.37	120.68	28.64	11.87
Solyc01g110680	Auxin-induced SAUR-like protein (AHRD V1 ***- Q8S351_CAPAN); contains Interpro domain(s) IPR003676 Auxin responsive SAUR protein	Hormone related	-1.2193	4.32943e-08	2.01503e-06	5	1.15	0.85	0.18	0.82	0.18	0.32	0.27	0.06	1.71	0.94	1.05	1.43	0.43	0.23	0.08	0.12	1.74	5.51	2.85	6.52	1.47	0.03	0.11	0.09	0.97	0.49	0.83	0.13	0.07	0.03	0.25	0.37	4.76	9.27	22.06	3.44	2.85	0.39	0.26	0.21
Solyc03g005770	Chlorophyll a-b binding protein 3C-like (AHRD V1 **** Q2XTE0_SOLTU); contains Interpro domain(s) IPR001344 Chlorophyll A-B binding protein	Photosynthesis	-1.72868	6.26827e-08	2.81146e-06	5	19.24	13.28	40.28	363.03	154.16	72.22	19.66	21.68	27.11	65.49	87.41	373.3	276.65	536.16	70.57	22.23	199.79	526.76	509.59	941.06	203.61	132.8	33.25	15.56	239.86	464.35	3275.64	265.22	115.39	183.78	77.92	109.16	569.51	1680.49	12157.1	2074	1765.3	1362.88	165.95	60.25
Solyc03g116530	Glyoxalase/bleomycin resistance protein/dioxygenase (AHRD V1 ***- Q2HVV5_MEDTR); contains Interpro domain(s) IPR004360 Glyoxalase/bleomycin resistance protein/dioxygenase	Other	-1.10629	8.27175e-08	3.58843e-06	5	23.6	33.65	28.36	35.68	36.51	77.64	71.57	35.98	36.91	51.48	44.36	35.32	12.81	43.63	60.52	32.42	20.37	44.35	30.82	17.26	17.47	42.39	71.34	38.11	17.22	19.07	38.41	12.3	16.23	17.7	10.17	8.39	9.07	39.37	108.95	38.5	45.81	22.69	24.13	17.26
Solyc12g006140	Chlorophyll a-b binding protein 37, chloroplastic (AHRD V1 ***- CB26_PETSP); contains Interpro domain(s) IPR001344 Chlorophyll A-B binding protein	Photosynthesis	-2.94175	1.6646e-06	5.03256e-05	5	0	2.14	7.12	3.06	0.12	1.42	0.14	0	0.85	12.88	18.71	10.36	1.94	18.5	0.91	0	13.81	175.86	68.05	11.63	2.64	0.49	0.32	0	23.8	65.37	156.14	5.54	2.72	0.6	0.09	0.02	39.11	317.41	900.34	466.29	820.44	93.25	1.16	0.06
Solyc02g080540	ATP synthase gamma chain (AHRD V1 ***- B7FIR4_MEDTR); contains Interpro domain(s) IPR000131 ATPase, F1 complex, gamma subunit	Photosynthesis	-1.02121	1.24334e-05	0.000289706	5	19.06	16.64	27.11	17.32	5.59	14.96	16.2	10.38	28.32	77.11	78.25	42.49	35.96	147.27	32.2	7.63	44.82	103.8	71.14	54.42	36.41	22.22	21.51	7.79	22.49	36.95	39.49	12.88	5.66	6.26	4.76	5.57	48.64	96.62	118.81	114.64	165.77	71.33	85.94	54.67			Solyc02g080540
Solyc02g070980	Chlorophyll a/b binding protein (AHRD V1 **** Q41422_SOLTU); contains Interpro domain(s) IPR001344 Chlorophyll A-B binding protein	Photosynthesis	-4.11873	0.000118835	0.00192589	5	2.23	7.05	15.55	10.27	16.38	9.99	6.33	2.07	5.78	24.83	31.35	16.6	25.82	68.74	42.84	5.96	71.05	223	89.76	10.29	4.4	12.38	20.55	1.91	67.68	156.57	407.87	6.19	0.38	0.37	0.18	0.08	194.52	810	2927.65	237.67	344.22	74.87	25.68	4.1
Solyc03g005780	Chlorophyll a-b binding protein 3C-like (AHRD V1 **** Q2XTE0_SOLTU); contains Interpro domain(s) IPR001344 Chlorophyll A-B binding protein	Photosynthesis	-2.89805	0.000173719	0.00263985	5	3.03	1.94	5.03	11.87	1.08	2.23	0.41	0	5.96	9.73	5.46	9.65	1.79	9.44	0.62	0.12	144.13	291.36	85	11.27	1	0.27	0.07	0	152.89	263.51	743.61	12.86	1.04	1.07	0.21	0.38	429.08	1129.32	4669.89	271.79	509.54	167.31	0.53	0.08
Solyc04g007590	Nodulin-like protein (AHRD V1 ***- Q9LI65_ARATH); contains Interpro domain(s) IPR000620 Protein of unknown function DUF6, transmembrane	Other	-6.17923	1.29352e-06	4.07504e-05	6	0	0	0	0	0	0	0	0	0	0	0	0	0	0	0	0	0	0.09	0	0	0	0	0	0	0	0.56	0.3	0.63	0.17	0	0.1	0.15	0	0	0	0.03	1.86	0	0	0
Solyc07g066510	Zinc finger protein CONSTANS-LIKE 2 (AHRD V1 *--- B9MSS7_SOYBN); contains Interpro domain(s) IPR010402 CCT domain	Transcriptional regulators	-3.28658	9.21676e-06	0.000225812	6	0	0.03	0.03	0	0	0	0	0	0	0	0	0	0	0	0	0	0	0	0	0	0	0	0	0	0.16	0.04	0	0.04	0	0.03	0.25	0	0	0	0	0	0.37	0	0	0
Solyc07g006380	Defensin-like protein (AHRD V1 ***- Q948T3_PYRPY); contains Interpro domain(s) IPR008177 Gamma Purothionin	Stress (biotic)	-1.03792	7.21483e-24	2.38656e-21	7	6327.3	9842.78	361.89	0.44	0	0	0	0	1671.54	77.4	3.06	0.27	0.2	0	0	0.03	339.76	57.93	7.72	3.04	0.69	0	0	0.07	54.02	35.78	2.53	0	0	0	0	0	6919.1	6302.49	16.89	0	0	0	0	0
Solyc09g084470	Proteinase inhibitor I (AHRD V1 ***- Q43648_SOLTU); contains Interpro domain(s) IPR000864 Proteinase inhibitor I13, potato inhibitor I	Other	-1.33328	3.96565e-17	6.67816e-15	7	2.47	0.15	0	0	0	0	0	0	0.32	0.36	0	0	0	0	0	0	0	0	0	0	0	0	0	0	0	0	0	0	0	0	0	0	3.88	1.58	0.2	0	0	0	0	0
Solyc09g089540	Proteinase inhibitor I (AHRD V1 ***- Q3S492_SOLTU); contains Interpro domain(s) IPR000864 Proteinase inhibitor I13, potato inhibitor I	Other	-1.37423	4.29553e-07	1.54806e-05	7	0	0	0	0	0	0	0	0	0.04	0	0	0	0	0	0	0	0	0	0	0	0	0	0	0	0	0	0	0	0	0	0	0	1.99	0.1	0	0	0	0	0	0
Solyc06g049050	Expansin (AHRD V1 ***- O82625_SOLLC); contains Interpro domain(s) IPR007112 Expansin 45, endoglucanase-like IPR007117 Pollen allergen/expansin, C-terminal	Cell wall	-1.1272	2.04062e-06	6.03841e-05	7	82.36	133.94	41.66	0.44	0.03	0	0	0	62.87	10.3	3.35	0.08	0	0.1	0	0	19.6	6.87	1.01	0	0.07	0	0	0	6.34	9.56	3.16	0.61	1.09	3.3	0.23	0.42	47.81	26.2	7.47	0	0	0.23	0.84	0.03
Solyc09g092520	Xyloglucan endotransglucosylase/hydrolase 8 (AHRD V1 **** C0IRG7_ACTDE); contains Interpro domain(s) IPR016455 Xyloglucan endotransglucosylase/hydrolase	Cell wall	-1.8379	3.47288e-13	3.69722e-11	8	3.03	0.92	0.86	0.53	0.1	0.55	0.05	0.16	0.78	2.24	17.24	3.34	0.1	0.07	0.03	0	6.49	15.09	17.68	7.64	3.63	0.24	0.1	0.06	18.93	10.69	10.31	10.64	8.2	2.42	3.9	1.45	5.38	1.67	1.88	6.6	3.09	0.1	0	0.03
Solyc07g006730	Multidrug resistance protein mdtK (AHRD V1 ***- MDTK_CITK8); contains Interpro domain(s) IPR015521 MATE family transporter related protein	Transport	-1.3268	1.48955e-06	4.58338e-05	8	28.48	32.59	17.92	10.54	12.59	13.48	8.45	3.83	44.08	33.48	40.5	6.91	8.56	11.33	8.75	4.94	30.36	28.58	68.17	19.58	14.12	2.97	1.97	1.92	9	40.87	44.75	24.7	33.04	24.71	25.36	20.03	13.53	10.57	33.01	9.43	9.31	1.11	5.62	2.35
Solyc08g066620	Cystathionine beta-lyase (AHRD V1 ***- Q9MT31_SOLTU); contains Interpro domain(s) IPR000277 Cys/Met metabolism, pyridoxal phosphate-dependent enzyme	Other	1.16576	0.000642582	0.00760101	8	1.02	1.27	0.35	0.88	0.93	0.04	0.18	0.55	0.41	2.14	1.3	0.59	0.24	0.31	0.21	0.29	0.57	2.36	2.15	0.3	0.1	0.18	0.31	0.76	0.41	0.54	2.1	0.89	0.22	0.78	0.86	1.11	0.13	1.07	0.87	0	0	0.31	0.26	0.03
Solyc11g066130	Thaumatin-like protein (AHRD V1 **-- D2KU75_CITJA); contains Interpro domain(s) IPR017949 Thaumatin, conserved site IPR001938 Thaumatin, pathogenesis-related	Stress (biotic)	-1.28716	3.91473e-24	1.31848e-21	9	1043.48	320.67	5.97	15.95	27.16	3.64	0.85	1.61	911.37	32.7	8.53	22.36	9.5	1.33	1.13	1.31	1825.03	165.32	143.86	25.32	11.81	6.5	2.3	2.05	3213.32	1695.49	3444.52	2079.05	1497.35	1099.32	1073.53	731.47	900.14	476.38	72.41	26.06	20.29	2.07	4.17	3.32
Solyc11g071470	Hydroxycinnamoyl CoA shikimate/quinate hydroxycinnamoyltransferase-like protein (Fragment) (AHRD V1 **-- B9GF60_POPTR); contains Interpro domain(s) IPR003480 Transferase	Secondary metabolism	-1.43014	2.29173e-15	3.26554e-13	9	11.96	4.07	0	0	0	0.14	0.12	0.41	4.66	0.49	0.07	0.46	0	0	0.13	0	2.42	0.04	0.23	0.59	0.1	0.51	0.06	0.24	9.79	5.9	8.33	4.74	2	1.47	0.16	0.79	2.99	5.21	1.54	4.69	0	0.04	0.04	0
Solyc10g009080	Squamosa promoter binding-like protein (AHRD V1 ***- Q0PY35_SOLLC); contains Interpro domain(s) IPR017238 Squamosa promoter-binding protein	Transcription factors	-1.35457	9.89038e-08	4.22141e-06	9	31.48	10.05	2.35	0.83	0.6	0.25	0	0.04	137.78	36.23	16.73	9.72	0.62	0.43	0	0	332.9	37.04	18.32	8.92	0.63	0.31	0.11	0.09	307.91	124.54	215.98	336.01	390.39	131.29	115.69	91.97	13.55	49.72	22.5	5.76	1.11	0.25	0	0.19
Solyc03g112060	Quinolinate synthase A (AHRD V1 *-*- NADA_CYAP4); contains Interpro domain(s) IPR003808 Fe-S metabolism associated SufE	Other	-1.36425	1.15418e-06	3.69896e-05	9	12.62	6.78	8.05	6.63	1.39	0.36	0.31	0.8	18.51	12.14	16.2	10.2	4.74	0.33	0.87	0.83	21.13	11.05	10.47	15.13	4.02	2.43	0.75	0.63	14.12	15.38	18.62	25.41	6.71	15.33	9.46	19.81	17.29	11.65	4.16	2.21	4.13	0.44	0.63	0.25
Solyc05g053060	Unknown Protein (AHRD V1)	Unknown	-1.10259	8.61829e-06	0.000213429	9	314.11	40.16	4.58	42.76	18.22	10.56	10.42	7.16	259.78	27.46	7.13	114.22	13.92	0.81	2.58	0.65	348.23	26.89	17.27	53.92	34.32	4.63	44	2.32	573.01	271.06	129.43	726.36	579.57	74.3	74.55	32.5	306.04	114.73	51.4	133.79	64.28	7.87	24.79	0.31
Solyc06g072360	Zinc finger protein (AHRD V1 *-*- Q764N7_MALDO); contains Interpro domain(s) IPR007087 Zinc finger, C2H2-type	Transcription factors	1.07679	1.46739e-07	5.89628e-06	9	0	0	0	0	0	0	0	0	0	0	0	0	0	0	0	0	0	0	0.08	0	0	0	0	0	0.12	0	0.07	0.09	0.1	0	0	0	0.04	0	0	0	0	0	0	0
Solyc02g087530	AAA-ATPase (AHRD V1 **-* C3TX92_BRASY); contains Interpro domain(s) IPR003959 ATPase, AAA-type, core	Protein degradation	1.37818	0.000729963	0.00843533	9	0	0	0	0	0	0	0	0	0	0	0	0	0	0	0	0	0	0	0	0	0	0	0	0	0.08	0	0	0.08	0.06	0.03	0	0	0	0	0	0.03	0	0	0.03	0
Solyc04g008230	Polygalacturonase (AHRD V1 ***- B6TYD6_MAIZE); contains Interpro domain(s) IPR012334 Pectin lyase fold	Cell wall	-1.64505	1.17959e-40	1.04051e-37	10	37.56	54.67	2.85	0.21	0.13	1.73	0.02	0.03	111.26	131.64	3.77	0.22	0.05	0	0	0.03	92.25	137.64	21.26	0.07	0.14	0	0	0.09	33.65	147.6	9.96	0.07	0.17	0.23	0	0.07	56.92	82.76	46.83	0.15	0	0	0	0
Solyc09g008670	Threonine ammonia-lyase biosynthetic (AHRD V1 **** B1XNT1_SYNP2); contains Interpro domain(s) IPR000634 Serine/threonine dehydratase, pyridoxal-phosphate-binding site IPR005787 Threonine dehydratase I	Nitrogen and amino acid metabolism	-1.29141	3.89054e-38	2.77186e-35	10	30.11	0.21	0.16	0.03	0.19	0.04	0.07	0.02	147.76	1.62	0.07	0.19	0.12	0.06	0.13	0.17	159.47	31.93	0.55	0.06	0.14	0.05	0.1	0.25	51.05	0.55	0.1	0.12	0.13	0.03	0.03	0.06	60.35	25.42	0.16	0.27	0.13	0.09	0.04	0.26
Solyc09g084440	Proteinase inhibitor I (AHRD V1 ***- Q3S484_SOLTU); contains Interpro domain(s) IPR000864 Proteinase inhibitor I13, potato inhibitor I	Other	-1.70898	1.00001e-32	5.42294e-30	10	4.81	0.72	0.03	0	0	0	0	0	14.54	6.21	0.76	0.04	0	0	0	0	9.64	4.39	0.51	0.06	0.14	0.03	0	0	0.48	0	0	0	0	0	0	0	0.57	0.95	0.03	0	0	0	0	0
Solyc03g098790	Kunitz-type protease inhibitor (AHRD V1 **** Q3S488_SOLTU); contains Interpro domain(s) IPR002160 Proteinase inhibitor I3, Kunitz legume	Other	-1.37951	3.76214e-28	1.58386e-25	10	1209.04	17.8	0.13	0.03	0	0	0	0	5332.91	356.83	0.79	0.04	0	0	0	0	890.65	5.64	0.28	0	0	0.03	0	0	12.97	0.62	0.05	0	0	0	0	0	71.18	0.38	0.06	0	0	0	0	0
Solyc08g066880	5&apos-methylthioadenosine/S-adenosylhomocysteine nucleosidase (AHRD V1 *-*- D6E0Z8_9FIRM); contains Interpro domain(s) IPR018017 Nucleoside phosphorylase, family 1	Other	-1.16133	2.89976e-25	1.0743e-22	10	1003.91	4.02	0	0	0	0	0	0	2614.73	14.56	0.11	0	0	0	0	0	260.97	0.44	0.18	0	0.5	0.2	0	0	14.62	0	0	0	0	0	0	0	31.81	0.35	0	0	0	0	0	0			Solyc08g066880
Solyc07g007750	Defensin protein (AHRD V1 ***- B1N678_SOLLC); contains Interpro domain(s) IPR008177 Gamma Purothionin	Other	-1.17827	1.70954e-24	6.20931e-22	10	7678.04	2341.76	655.8	79.22	45.22	10.72	0.51	0	15459.2	7606.16	2160.31	766.64	426.2	69.82	5.89	0.24	9297.07	8044.36	4189.29	562.35	99.97	13.59	2.05	0.79	3982.45	2231.57	361.03	157.13	95.37	19.61	4.5	3.41	8997.13	7107.78	1208.45	431.53	152.5	8.59	1.63	0.58
Solyc11g021060	Proteinase inhibitor (AHRD V1 ***- Q40378_NICAL); contains Interpro domain(s) IPR003465 Proteinase inhibitor I20, Pin2	Other	-1.49885	2.1066e-23	6.5749e-21	10	58.02	4.33	4.76	0.81	0	0	0	0.05	130.74	18.07	4.21	1.91	0.66	0	0.37	0.12	5.68	1.74	0.44	0.16	0	0.07	0	0	0.74	0.09	0.03	0.03	0	0	0	0	5.64	10.02	4.44	1	0	0	0	0
Solyc07g065090	Polygalacturonase inhibitor protein (AHRD V1 ***- Q40160_SOLLC); contains Interpro domain(s) IPR013210 Leucine-rich repeat, N-terminal	Other	-1.09958	9.56149e-21	2.45996e-18	10	714.48	183.2	16.24	7.35	5.36	16.37	9.85	7.62	1005.22	304.92	40.5	11.42	7.27	8.98	3.86	4.63	650.76	284.77	154.89	16.38	5.53	4.81	1.91	3.41	173.8	70.17	29.4	16.61	4.87	12.15	6.91	39.51	442.77	305.22	160.19	13.59	9.32	7.68	9.55	8.73
Solyc01g066910	PVR3-like protein (AHRD V1 ***- B6TYX6_MAIZE); contains Interpro domain(s) IPR003612 Plant lipid transfer protein/seed storage/trypsin-alpha amylase inhibitor	Lipid metabolism and binding	-1.44837	3.2954e-19	7.35469e-17	10	72.33	1.78	0.37	0.03	0	0.04	0	0	210.09	13.12	1.12	0.03	0.02	0.19	0	0	266.1	149.26	13.93	10.54	0.17	0	0	0.03	74.89	23.16	0.59	0.13	0	0	0	0	162.41	68.6	18.74	3.94	0.38	0	0	0			Solyc01g066910
Solyc10g075160	Ferredoxin I (AHRD V1 ***- Q93XJ9_SOLTU); contains Interpro domain(s) IPR010241 Ferredoxin [2Fe-2S], plant	Photosynthesis	-1.01751	4.38799e-18	8.04784e-16	10	1090.58	335.37	203.5	93.34	14.49	3.08	2.18	0.12	1534.24	792.83	201.16	61.61	48.53	36.32	10.17	0.45	1184.69	676.58	169.82	40.3	23.61	6.24	0.7	0.17	338.44	172.98	86.16	14.69	5.75	8.36	0.44	0.47	715.46	617.24	200.12	73.63	53.83	7.89	0.72	0.06			Solyc10g075160
Solyc07g006700	Pathogenesis-related protein PR-1 (AHRD V1 **-- B4FQY0_MAIZE); contains Interpro domain(s) IPR002413 Ves allergen	Stress (biotic)	-1.36521	2.48889e-14	3.03317e-12	10	5.47	1.04	0	0	0	0	0	0	11.06	2.68	0.25	0	0	0	0	0	11.62	14.75	2.9	0	0	0	0	0	4.4	1.21	0.06	0	0	0	0	0	5.92	4.14	0.53	0	0	0	0	0
Solyc12g010030	Leucyl aminopeptidase (AHRD V1 ***- Q064Z0_9SYNE); contains Interpro domain(s) IPR000819 Peptidase M17, leucyl aminopeptidase, C-terminal	Protein degradation	-1.34301	2.61041e-11	2.1854e-09	10	14.84	9.78	0.03	0.03	0	0	0	0	17.39	4.64	0.07	0.04	0.5	0	0	0	9.3	2.46	0.1	0.03	0.17	0.03	0	0	1.59	0	0.02	0.1	0.1	0.3	0	0	9.05	15.76	0	0.07	0.03	0	0	0
Solyc04g077140	Unknown Protein (AHRD V1); contains Interpro domain(s) IPR010410 Protein of unknown function DUF1005	Unknown	-1.25682	9.07152e-11	7.03099e-09	10	94.42	58.62	6.97	1.27	0	0.07	0	0	75.02	72.71	23.01	6.82	0.92	0.16	0	0.03	80.41	64.2	12.05	6.76	0.92	0.38	0.45	0.33	51.64	75.33	27.93	17.57	7.49	2.58	3.79	1.45	90.76	33.5	5.92	1.96	0.41	0.03	0.48	0.12
Solyc11g072110	1-AMINOCYCLOPROPANE-1-CARBOXYLATE OXIDASE-like protein (AHRD V1 **-- Q94CL5_ARATH); contains Interpro domain(s) IPR005123 Oxoglutarate and iron-dependent oxygenase	Hormone related	-1.11815	1.92076e-10	1.38985e-08	10	201.87	63.89	37.82	30.97	71.55	31.25	19.59	7.34	393.15	358.83	149.5	85.59	74.4	22.76	34.22	11.11	313.34	244.35	65.53	95.72	47.63	25.23	55.61	27.25	38.95	5.77	5.06	1.77	2.02	0.6	0.74	0.38	135.14	87.07	58.69	34.65	31.35	7.72	20.29	11.28			Solyc11g072110
Solyc10g009370	Mutator-like transposase (AHRD V1 ***- Q9FW81_ORYSJ); contains Interpro domain(s) IPR018289 MULE transposase, conserved domain	Other	-1.93547	4.67237e-10	3.17037e-08	10	19.66	6.31	0.16	0.03	0	0	0.02	0.08	39.54	8.46	1.02	0.08	0	0	0	0.09	36.3	41.63	8.41	0.57	0.03	0	0.04	0.04	7.28	5	0.11	0.04	0.03	0	0.02	0	15.11	24.47	3.3	0.06	0	0.07	0	0
Solyc08g075790	Vacuolar sorting protein (AHRD V1 *--- C0S0X8_PARBP); contains Interpro domain(s) IPR009291 Protein of unknown function DUF946, plant	Vesicle trafficking	-1.81464	1.81958e-05	0.000389664	10	5.62	2.18	1.93	0.7	0.67	0.16	0.57	0.17	8.85	2.95	0.65	0.45	0.15	0.37	0.4	0.27	5.95	2.45	1.2	0.36	0.42	0.24	0.17	0.03	3.77	3.49	3.71	2.18	1.15	4.17	2.68	1.71	4.25	2.19	1.11	0.58	0.42	0.14	0.21	0.2
Solyc04g077130	50S ribosomal protein 6, chloroplastic (AHRD V1 ***- PSRP6_ARATH)	Protein synthesis and folding	-1.55598	3.92968e-05	0.000748133	10	808.06	289.1	89.72	32.6	43.26	24.99	35.57	48.58	1300.3	524.38	193.32	110.54	117.67	44.74	47.91	54.37	1787.87	1254.49	302.26	77.8	165.3	65.3	97.31	84.52	786.5	356.15	72.13	35.36	30.53	10.54	14.29	23.76	737.59	679.38	216.98	96.39	136.28	42.97	64.6	78.07		Solyc04g077130
Solyc03g115320	Expansin (AHRD V1 ***- Q7X9Q3_SAMNI); contains Interpro domain(s) IPR002963 Expansin	Cell wall	-1.88618	0.000130532	0.00208986	10	0.06	0.09	0.03	0.04	0	0.03	0	0	0.08	0.13	0	0	0	0	0	0	0.1	0	0.03	0	0	0	0	0	0.07	0.03	0	0	0	0.03	0	0	0	0.11	0	0	0	0	0	0
Solyc03g094020	Alpha-glucosidase-like (AHRD V1 ***- Q5NBJ1_ORYSJ); contains Interpro domain(s) IPR000322 Glycoside hydrolase, family 31	Carbohydrate metabolism	2.0334	1.6964e-05	0.000369696	10	0.6	0.12	0	0	0	0	0	0	0.87	0.61	0.04	0	0	0	0	0	0.92	1.18	0.34	0	0	0.54	0	0	0.3	0.47	0.09	0.02	0	0.64	0.08	0.59	1.47	0.39	0.13	0	0	0	0	0
Solyc09g089960	Unknown Protein (AHRD V1)	Unknown	1.39784	0.000355333	0.0047549	10	0	0	0	0	0	0	0	0	0.08	0	0	0	0	0	0	0	0	0.04	0	0	0	0	0	0	0	0	0	0	0	0	0	0	0	0	0	0	0	0	0	0
Solyc03g120990	Malic enzyme (AHRD V1 ***- O04935_SOLLC); contains Interpro domain(s) IPR012302 Malic enzyme, NAD-binding	TCA cycle and mitochondrion electron transport chain	-3.2127	2.08238e-27	8.38567e-25	11	6.84	18.53	19.63	45.48	45.15	10.9	2.17	0.53	5.18	1.98	1.93	45.79	31.68	3.11	0.91	0.71	13.82	1.97	1.85	25.06	18.21	2.67	3.31	0.54	27.79	29.19	39.57	85.59	96.79	44.8	10.19	15.8	13.07	10.24	1.97	48.53	52.44	7.48	4.58	0.05
Solyc10g084660	Actin-depolymerizing factor (AHRD V1 ***- D9I9X9_HEVBR); contains Interpro domain(s) IPR002108 Actin-binding, cofilin/tropomyosin type	Cell organization (cytoskeleton)	-2.15585	3.67197e-06	0.000101522	11	0.73	1.21	2.22	2.74	1.55	0.15	0.02	0.07	1.57	0.44	1.69	2.96	1.08	0.08	0.03	0	1.03	1.59	1.83	3.74	1.04	0	0.04	0.03	3.35	3.84	1.48	4.61	2.19	0.99	0.88	0.95	1.33	1.11	0.24	2.18	1.15	0.07	0	0			Solyc10g084660
Solyc10g005020	Unknown Protein (AHRD V1)	Unknown	-1.66613	0.000236454	0.00341127	11	0	0	0	0	0	0	0	0	0	0	0.04	0.08	0.09	0.04	0	0	0.07	0.46	0.1	0.39	0	0	0	0.03	0.39	1.65	2.68	5.03	1.56	1.72	1.28	0.58	0.17	0.9	1.12	6.07	1.23	0.22	0	0
Solyc03g093130	Xyloglucan endotransglucosylase/hydrolase 9 (AHRD V1 **** C0IRG8_9ERIC); contains Interpro domain(s) IPR016455 Xyloglucan endotransglucosylase/hydrolase IPR008263 Glycoside hydrolase, family 16, active site	Cell wall	-1.43884	0.000311945	0.00428352	11	3.77	0.95	0	34.78	10.74	2.25	0.48	0.4	2.27	0.45	0	55.04	15.17	0.25	1.07	0.7	3.14	0.53	0.03	54.98	28.13	2.55	15.11	3.19	2.53	0.25	0.27	132.95	50.88	6.82	4.54	12.46	3.21	1.54	0.03	73.8	44.15	2.84	22.31	0.97		Solyc03g093130
Solyc07g056000	Xyloglucan endotransglucosylase/hydrolase 7 (AHRD V1 **** C0IRG6_ACTDE); contains Interpro domain(s) IPR016455 Xyloglucan endotransglucosylase/hydrolase IPR008263 Glycoside hydrolase, family 16, active site	Cell wall	1.16306	3.96837e-13	4.20058e-11	11	24.48	23.19	0.55	258.93	69.35	7.46	3.21	1.08	49.22	13.49	0.47	274.76	53.29	0.51	3.46	1.74	35.31	7.22	0.19	110.2	47.38	1.83	21.18	2.95	14.19	6.27	0.92	222.77	89.61	20.06	13.13	8.74	41.48	28.22	2.96	218.76	141.83	4.02	39.58	2.66
Solyc08g008280	WRKY transcription factor-30 (AHRD V1 **** B6VB04_CAPAN); contains Interpro domain(s) IPR003657 DNA-binding WRKY	Transcription factors	1.04474	1.10434e-11	9.7214e-10	11	8.28	2.98	0.12	3.32	4.48	1.19	0.06	0.88	10.23	2.12	0.04	0.83	27.35	0.6	0.22	0.42	8.61	0.13	0.65	1.64	0.17	1.99	5.33	4.25	0.91	1.24	2.96	42.74	40.54	3.88	0.47	0.75	5.53	1.33	0.03	3.08	7.21	0.12	0.79	0.03		Solyc08g008280
Solyc06g075690	Auxin-regulated protein (AHRD V1 ***- Q945F5_SOLLC); contains Interpro domain(s) IPR010369 Protein of unknown function DUF966	Hormone related	1.18191	1.04441e-10	7.96161e-09	11	5.03	12.4	0.09	2.86	1.73	0.36	0.04	0	2.81	1.19	0	1	3.86	0.05	0.12	0.03	1.11	0.08	0.03	0.69	0.42	0.31	3.06	0.23	0.32	1.13	0.32	13.4	4.47	1.94	0.84	1.37	1.9	1.95	0	4.03	3.4	1.15	10.34	0.74
Solyc02g083360	Protein-methionine-s-oxide reductase (AHRD V1 **-- D7L9H5_ARALY)	Transcription factors	1.06511	3.92786e-07	1.43157e-05	11	4.88	3.19	2.78	13.9	2.15	1.49	2.72	4.13	2.65	2.75	2.28	13.69	6.29	1.87	3	5.7	1.79	2.79	5.3	11.53	6.07	5.39	8.33	7.94	2.53	2.24	4.54	12.85	9.4	2.87	6.04	6.42	3.19	2.2	4.53	5.09	4.44	3.86	5.4	6.57
Solyc02g087540	Cell division AAA ATPase family protein (AHRD V1 **-* B6Z265_WHEAT); contains Interpro domain(s) IPR003959 ATPase, AAA-type, core	Protein degradation	1.33232	5.95456e-05	0.00107507	11	0	0	0	1.04	0.2	0	0.22	0	0	0	0	0	0.33	0	0	0.03	0.07	0	0	0	0	0.05	0.07	0	0.99	0.22	0	2.74	2.94	1.29	0	0	0	0	0	2.12	0.27	0	0.52	0.08
Solyc06g007190	Integrin-linked kinase-associated serine/threonine phosphatase 2C (AHRD V1 **** ILKAP_MOUSE); contains Interpro domain(s) IPR015655 Protein phosphatase 2C	Protein modifcation	1.40055	8.20802e-05	0.00140523	11	3.59	5.15	0.91	103.22	16.86	2.22	1.78	1.27	5.41	2.45	1.29	113.68	11.31	0.86	0.54	1.97	2.67	5.01	2.38	71.21	7.93	1.28	5.82	0.91	1.76	2.69	1.67	235.66	43.34	14.01	3.11	4.29	4.29	2.95	4.29	167.63	39.82	3.04	16.2	0.59	Solyc06g007190
Solyc06g005000	IBR finger domain-containing protein (AHRD V1 *--- C1GML6_PARBD); contains Interpro domain(s) IPR002867 Zinc finger, C6HC-type	Protein degradation	3.59529	0.000252675	0.00360042	11	0.24	0.24	0.34	0.45	0	0.03	0.04	0	0.25	0.29	0.04	0	0.32	0.03	0.06	0	0.07	0.03	0.04	0.29	0	0	0.04	0	0.44	0.07	0.06	1.74	0	0.1	0.14	0.15	0.22	0.12	0.09	0	0.07	0.07	0	0
Solyc02g094000	Calmodulin-like protein (AHRD V1 ***- Q0VJ70_DATME); contains Interpro domain(s) IPR011992 EF-Hand type	Calcium signaling	1.20634	0.000526164	0.00644621	11	32.36	10.48	0.06	143.42	101.06	13.06	2.18	5.88	26.32	2.11	0.14	99.98	58.38	3.56	2.96	9.02	14	0.7	0.04	94.01	50.99	10.08	13.67	3.68	5.95	3.09	0.55	316.37	147.07	31.96	3.71	3.4	26.31	0.89	0.05	120.61	161.63	8.93	65.3	10.75
Solyc06g082440	CBL-interacting protein kinase 16 (AHRD V1 ***- A0MNK3_POPTR); contains Interpro domain(s) IPR002290 Serine/threonine protein kinase	Kinases	1.13746	0.000549852	0.00666588	11	0.53	0.89	0.36	11.02	2.75	0.81	2.03	4.29	0.4	1.14	0.61	6.31	3.73	0.17	0.19	0.11	0.33	0.5	1.28	3.16	0.63	0.31	0.53	0.35	0.09	0.14	0.08	3.89	1.21	0.39	0.28	0.37	0.53	1.09	0.32	4.7	1.31	0.19	1.3	0.41
Solyc00g174340	Pathogenesis-related protein 1b (AHRD V1 ***- Q941G6_SOLTU); contains Interpro domain(s) IPR018244 Allergen V5/Tpx-1 related, conserved site	Stress (biotic)	-7.77949	4.24081e-12	3.98765e-10	12	0	1.43	12.75	18.28	109.4	310.84	341.26	432.85	0	1.31	444.12	3.69	161.13	6438.89	771.96	486.89	0.53	1.91	1120.28	12.41	18.25	2610.84	299.94	46.8	1.72	1.84	2648.44	591.25	1092.17	2265.78	35.7	2086.19	0.97	1.88	2270.49	2.05	4.58	28.89	23.76	2.24
Solyc08g075150	Genomic DNA chromosome 5 TAC clone K9E15 (AHRD V1 *-*- Q9FH79_ARATH)	Unknown	-2.51077	5.66865e-09	3.19167e-07	12	0	0.09	8.97	31.56	34.25	19.7	14.29	8.18	0	0.05	9.01	15.42	17.79	44.25	18.26	4.26	0	0.2	2.69	14.39	20.05	23.13	9.89	1.5	0.61	0.52	18.41	12.6	17.27	25	10.39	5.7	0	0	0.84	12.36	15.63	9.11	3.32	1.4
Solyc03g098700	Cysteine protease inhibitor 8 (Fragment) (AHRD V1 ***- CPI8_SOLTU); contains Interpro domain(s) IPR002160 Proteinase inhibitor I3, Kunitz legume	Other	-2.99164	5.38173e-11	4.3344e-09	13	332.91	11233.2	4151.53	6.98	0.44	0.51	0.2	0.12	118.61	19.85	17.86	0.17	0	0	0	0	0.66	48.82	32.58	0	0.1	0.03	0	0.07	2.77	61.41	3.46	0	0	0	0	0	5.34	145.33	95.82	0	0	0	0	0
Solyc02g084410	Glyoxalase (AHRD V1 ***- B4ERW1_WHEAT); contains Interpro domain(s) IPR004360 Glyoxalase/bleomycin resistance protein/dioxygenase	Other	1.08328	1.0067e-11	9.00871e-10	13	16.28	50.33	15.07	10.27	6.71	3.22	1.97	0.31	22.13	11.12	7.24	12.64	9.93	3.47	1.52	0.39	7.87	2.92	4.69	1.31	1.75	1.01	2.64	1.59	21.66	0.73	0.16	0.11	0.11	0.1	0	0.02	19.76	2.26	0.65	0.03	0.54	0.41	1.11	0.57
Solyc02g068080	Voltage-gated chloride channel (AHRD V1 **** Q96325_ARATH); contains Interpro domain(s) IPR002251 Chloride channel plant CLC	Transport	-1.56527	8.81251e-24	2.81453e-21	14	5.14	6.05	4.55	2.59	7.56	6.58	1.92	4.97	9.24	5.73	7.21	7.03	12.17	13.32	12.53	46.91	6.09	4.51	7.82	20.75	15.74	32.4	21.74	29.94	2.05	1.54	2.41	1.4	3.21	3.18	0.3	1.1	5.89	10.22	24.09	23.87	6.05	9.47	11.01	10.97
Solyc09g008430	CHY zinc finger family protein expressed (AHRD V1 ***- Q10RT9_ORYSJ); contains Interpro domain(s) IPR008913 Zinc finger, CHY-type	Protein degradation	-2.8827	8.76972e-24	2.81453e-21	14	2.8	1.45	4.86	5.75	7.14	13.59	8.03	5.23	1.27	1.18	6.18	5.97	5.74	14.93	9.91	13.54	1.99	0.95	2.38	8.46	7.89	13.95	9.17	12.03	2.65	3.4	7.89	6.28	8.08	12.78	6.58	7.89	0.43	0.66	1.35	4.67	5.19	7.36	4.25	0.67
Solyc06g009050	Universal stress protein (AHRD V1 ***- B4UW73_ARAHY); contains Interpro domain(s) IPR006016 UspA	Stress (abiotic)	-4.04188	1.74818e-20	4.20561e-18	14	2.39	1.51	0.97	0.86	4.24	67.02	245.95	434.6	1.83	1.01	1.3	2.02	45.48	264.86	347.52	701.84	3.47	5.73	34.01	69.82	326.64	640.18	632.24	1068.66	18.25	51.08	65.82	69.7	136.77	145.25	139.96	298.07	1.47	4.09	49.07	132.54	345.88	669.72	508.91	720.75
Solyc11g008440	Amino acid transporter (AHRD V1 **** B9HLH9_POPTR); contains Interpro domain(s) IPR013057 Amino acid transporter, transmembrane	Transport	-1.09974	1.4236e-13	1.5886e-11	14	1.39	0.06	3.73	14.19	7.65	28.54	30.17	62.54	2.2	0.36	0.51	0.17	5.07	45.87	52.21	111.14	5.6	0.38	1.53	1.44	10.05	71.86	45.93	63.12	4.85	2.05	10.5	13.74	22.09	45.19	23.31	30.55	0.38	0.15	0.46	0.9	4.5	62.6	39.11	36.24
Solyc01g088590	Invertase inhibitor (AHRD V1 ***- A7IZL0_COFCA); contains Interpro domain(s) IPR006501 Pectinesterase inhibitor	Cell wall	-1.61135	1.13876e-07	4.71911e-06	14	0	0	0.12	0.05	0.28	0.43	0.54	0.19	0	0.07	0.72	0.12	0.18	1.24	2.15	5.75	0.21	2.91	7.5	0.22	1.16	3.74	5.81	8.68	1.63	3.51	1.89	1.06	0.37	0.33	0.05	0.23	0	0.96	1.64	0.96	1.24	4.31	1.45	2.78			Solyc01g088590
Solyc06g083490	Tropinone reductase-like protein 16 (AHRD V1 **-- B2BXZ1_9BRAS); contains Interpro domain(s) IPR002347 Glucose/ribitol dehydrogenase	Other	-1.12039	0.000541999	0.00658605	14	25.77	8.02	0	0	0.06	1.02	7.24	14.82	2.35	0.06	0	0.04	0.04	6.23	134.2	140.19	1.07	0.04	0	0.06	0	155.23	542.76	355.92	0.24	0	0	0.02	0.09	3.57	4.63	3.32	27.69	17.6	0	0.03	11.51	659.65	199.58	179.94
Solyc07g049530	1-aminocyclopropane-1-carboxylate oxidase (AHRD V1 ***- Q94F66_SOLTU); contains Interpro domain(s) IPR005123 Oxoglutarate and iron-dependent oxygenase	Hormone related	1.24173	4.17284e-14	4.89225e-12	14	2.34	6.33	0.64	3.98	198	710.6	327.25	217.93	3.07	5.2	9.8	28.96	1031.71	1139.13	1397.12	1881.37	1.89	5.44	45.63	40.74	1485.76	2710.52	2597.18	3371.42	0.42	1.85	9.43	12.92	270.4	564.34	297.07	907	5.3	12.89	53.95	32.55	325.68	1390.7	1417.05	2029.24			Solyc07g049530
Solyc01g108880	1-aminocyclopropane-1-carboxylate oxidase (AHRD V1 **-* ACCO_MUSAC); contains Interpro domain(s) IPR005123 Oxoglutarate and iron-dependent oxygenase	Hormone related	1.55887	0.000106347	0.0017542	14	0.4	0.31	0.16	0.58	2.02	4.32	10.93	9.62	0.79	0.29	0.14	0.32	0.98	36.09	62.76	83.67	0.14	0.24	0.11	0.04	1.51	31.36	84.16	77.72	0.49	0.45	0.68	1.04	1.85	4.62	3.93	13.46	0.13	0.68	0.31	0	0.61	29.76	20.15	32.59
Solyc08g080090	Senescence-inducible chloroplast stay-green protein 2 (AHRD V1 **-- Q5EMP6_SOYBN)	Other	1.05598	0.000198329	0.00293673	14	0.59	0.76	3.9	12.04	82.28	262.83	490.57	410.78	0.48	2.45	12.95	17.27	133.75	309.07	685.22	982.71	1.33	0.87	1.38	5.55	73.58	629.23	1213.59	1202.83	2.06	3.24	6.61	31.91	29.93	81.73	114.94	126.02	0.91	0.46	0.03	6.22	66	563.48	829.22	910.5			Solyc08g080090
Solyc02g079490	Hydroxycinnamoyl-CoA shikimate/quinate hydroxycinnamoyl transferase (AHRD V1 **-* D1GJ94_COFAR); contains Interpro domain(s) IPR003480 Transferase	Secondary metabolism	2.28206	0.000239221	0.00344127	14	5.48	0.22	0	0	0	0.18	0.71	0.36	10.88	1.48	0.11	0	0	1.09	10.01	19.68	9.29	3.79	0.4	0	0	62.86	77.17	99.41	1.89	0.65	0.35	0.2	1.15	1.19	0.42	0.19	6.27	0	0	0	0	0.03	2.3	3.5
Solyc01g081060	Xyloglucan endotransglucosylase/hydrolase 14 (AHRD V1 **** C0IRH3_ACTDE); contains Interpro domain(s) IPR016455 Xyloglucan endotransglucosylase/hydrolase	Cell wall	1.26069	0.0008456	0.0094669	14	0	0.03	25.37	21.89	6	10.1	48.89	46.2	0	0	0.18	0.3	1.76	8.82	26.29	72.94	0	0	0.49	0.82	4.58	33.66	59.73	118.31	0.48	0.25	0.29	1.57	2.31	7.97	15.76	16.35	0.04	0.08	0.08	0.56	4.32	13.56	16.26	41.89
Solyc06g061200	Glycine-rich protein TomR2 (AHRD V1 *-*- Q7XJI7_SOLLC)	Other	-1.17384	2.56377e-21	6.78446e-19	15	3.84	0.33	1.15	0.88	0.6	0.17	1.01	0.54	0.25	1.42	21.11	5.2	0.18	0.2	0.77	0.59	0.91	6.66	37.73	5.56	0.49	0.77	1.57	2.32	210.06	1737.59	3754.98	1440.07	273.52	6044.64	5411.72	748.12	6.03	2.51	1.87	1.94	0.19	2.21	1.26	1.6
Solyc02g065000	Calmodulin-like protein (AHRD V1 ***- Q67TZ4_ORYSJ); contains Interpro domain(s) IPR011992 EF-Hand type	Calcium signaling	-2.55197	0.000273019	0.00384887	15	0.16	0	0.06	0.07	0.03	0.04	0.04	0.13	0	0.06	0.25	1	0.02	0.06	0.12	0	1.55	5.66	3.68	1.9	0.07	0.14	0.16	0.31	7.05	202.29	93.85	62.77	116.02	152.2	159.88	117.07	0.08	0.22	0.25	0.54	0.13	0.18	0.16	0.11
Solyc01g090640	Chromodomain helicase DNA binding protein 1-like (Predicted) (AHRD V1 **-- D3ZRY1_RAT)	Other	1.25442	0.000127022	0.0020425	15	1.12	1.12	0.62	1.35	0.15	0.42	0	0.49	0.85	0.84	0.5	0.44	0.61	0.47	0.24	0.19	0.25	0.69	0.63	0.03	0.39	0.62	0.3	0.35	0.99	2.35	3.76	2.41	1.88	3.83	2.94	2.09	1.11	0.78	0.78	1.17	0	0.5	0.16	0.03
Solyc01g006640	AMP-dependent synthetase and ligase (AHRD V1 *--- B2J012_NOSP7); contains Interpro domain(s) IPR011614 Catalase, N-terminal	Secondary metabolism	1.97052	0.000359727	0.00479394	15	0	0	0	0	0	0	0	0	0	0	0	0	0	0	0	0	0	0	0	0	0	0	0	0	0	0	0.02	0	0	0	0.02	0	0	0	0	0	0	0	0	0
Solyc05g005720	Potassium transporter family protein (AHRD V1 **** D7KXB7_ARALY); contains Interpro domain(s) IPR003855 K+ potassium transporter	Transport	-1.55863	0.000136531	0.00216532	16	0	0.03	0.12	0.93	1.71	2.56	1.58	1.67	0.04	0.14	10.83	24.43	22.58	25.89	19.12	17.01	0	0.52	9.03	39.32	25.18	28.65	36.67	35.44	0.05	0.09	3.27	6.43	7.95	15.42	17.71	21.14	0.04	0	1.61	24.83	31.66	34.7	38.48	36.53
Solyc06g009960	Elongation factor 1-alpha (AHRD V1 ***- Q8H9C0_SOLTU); contains Interpro domain(s) IPR004539 Translation elongation factor EF1A, eukaryotic and archaeal	Protein synthesis and folding	-1.95236	0.000343002	0.00462766	16	1.12	1.08	1.12	4.68	8.83	9.48	6.06	7.73	0.35	1.35	2.63	11.86	10.13	10.71	7.05	8.37	0.34	0.81	2.7	9.91	10.65	17.93	10.11	15.87	0.81	1.41	15.86	7.42	9.56	11.85	10.02	12.94	0.62	0.98	10.56	5.15	6.51	13.23	10.29	11.22
Solyc02g092880	Unknown Protein (AHRD V1)	Unknown	-1.04384	0.000714935	0.00830932	16	3.46	9.03	12.14	15.73	19.86	31.89	44.09	63.48	1.35	5.72	19	17.77	28.26	61.86	71.44	89.41	0.85	1.44	13.83	15.22	24.34	50.47	65.48	87.22	6.75	24.69	54.42	38.01	29.41	51.66	57.98	64.11	0.79	3.24	11.13	24.61	29.7	49.22	73.52	67.01
Solyc02g082530	Calcium-binding EF hand family protein (AHRD V1 ***- D7KK32_ARALY)	Calcium signaling	-5.15684	0.000737224	0.00850448	16	3.59	10.19	14.29	22.21	22.01	21.41	21.67	31.2	3.98	12.17	15.94	24.91	25.26	26.22	23.98	30.8	4.69	6.57	12.21	20.47	23.65	35.81	29.87	31.09	3.59	10.69	21.25	30.25	22.35	38.18	41.66	38.12	5.9	7.69	11.12	15.46	14.76	24.75	27.41	35.78
Solyc02g078400	Allantoinase (AHRD V1 **** Q6S4R9_ROBPS); contains Interpro domain(s) IPR017593 Allantoinase	Other	1.48838	1.09395e-38	8.10575e-36	16	22.9	10.76	3.39	0.84	6.62	122.39	355.39	608.75	60.37	92.57	15.48	1.59	6.66	221.88	690	1181.25	53.15	52.59	5.8	1.51	8.27	436.39	1108.31	1149.18	30.62	38.51	15.69	17.81	35.36	396.19	575.28	736.41	50.11	5.21	0.71	0.88	25.57	622.95	1258.25	1581.83
Solyc04g082200	Dehydrin (AHRD V1 *-*- Q1A4H3_COFCA); contains Interpro domain(s) IPR000167 Dehydrin	Other	1.13609	1.93807e-17	3.41913e-15	16	1.88	93.44	136.02	174.17	592.73	933.52	1227.24	441.15	3	470.19	687.2	535.35	480.81	524.1	939.53	439.81	39.25	241.04	369.27	392.75	320.17	1125.8	1982.48	1143.18	161.12	401.16	610.45	693.88	477.53	1167.88	2191.85	1256.19	59.65	352.58	732.24	669.79	729.23	1201.06	1670.41	920.48
Solyc01g080460	Pyruvate phosphate dikinase (AHRD V1 ***- Q84N32_SORBI); contains Interpro domain(s) IPR010121 Pyruvate, phosphate dikinase	Kinases	1.09459	3.82828e-17	6.50597e-15	16	0.29	8.48	68.88	56.71	250.03	263.29	367.64	303.42	3.59	86.71	423.57	313.89	877.5	904.71	1193.72	1337.56	6.61	124.17	379.28	488.02	865.35	1031.55	1278.73	1163.01	3.51	9.17	83.96	81.39	163.78	334.38	518.09	375.08	5.37	51.18	149.72	233.27	430.22	1418.35	1710.17	1502.41
Solyc02g086460	Unknown Protein (AHRD V1)	Unknown	2.755	3.18381e-14	3.80496e-12	16	0	0.03	2.06	1.9	7.97	3.25	5.25	8.06	0.04	11.61	55.77	11.96	36.96	14.05	37.53	36.91	1.06	28.81	29.56	13.67	36.13	13.11	19.75	18.73	1.22	3.08	7.1	12.15	24.23	24.24	67.99	45.12	0.04	0.91	4.41	7.68	28.32	25.19	80.22	47.72
Solyc04g082050	Cellular retinaldehyde-binding/triple function C-terminal (AHRD V1 **-- B6SN40_MAIZE); contains Interpro domain(s) IPR001251 Cellular retinaldehyde-binding/triple function, C-terminal	G-protein signaling	-1.12488	1.61127e-20	3.92727e-18	17	1.82	2.77	4.08	13.03	26.17	6.35	12.07	5.13	14.69	27.06	45.21	22.72	26.65	14.65	19.14	12.24	26.9	62.12	166.22	120.93	142.42	100.48	74.09	73.99	19.22	24.15	35.13	16.07	22.3	24.57	40.56	13.12	9.67	28.03	61.94	41.89	43.78	17.12	17.12	16.17			Solyc04g082050
Solyc07g007730	Defensin protein (AHRD V1 ***- B1N683_SOLPI); contains Interpro domain(s) IPR008177 Gamma Purothionin	Other	-1.45426	1.32836e-07	5.41996e-06	18	0	0	0	0	0	0	0	0	0	0.11	0	0	0.02	0	0.03	0	0.14	0	0.08	0.04	0	0	0	0.06	0.06	0.03	0	0	0.14	0.03	0	0	0.04	0	0.02	0	0	0	0	0
Solyc07g053410	Transcription factor CYCLOIDEA (Fragment) (AHRD V1 *-*- CYCLD_ANTML); contains Interpro domain(s) IPR005333 Transcription factor, TCP	Transcription factors	-1.63451	0.000805434	0.00911972	18	0.06	0	0	0	0	0	0	0	0	0	0	0	0	0	0	0	0.07	0	0	0	0	0	0	0	0.04	0	0.03	0	0.09	0	0	0.09	0.04	0	0	0	0	0	0	0
Solyc01g058250	Gibberellin 3-beta-hydroxylase (Fragment) (AHRD V1 **** D9ZZX2_9FABA); contains Interpro domain(s) IPR005123 Oxoglutarate and iron-dependent oxygenase	Hormone related	2.15266	3.26478e-05	0.000641323	18	0	0	0	0	0	0	0	0	0	0	0	0	0	0	0	0	0.04	0	0	0	0	0	0	0	0	0	0	0	0	0	0	0	0	0	0	0	0	0	0	0
Solyc03g020060	Proteinase inhibitor II (AHRD V1 ***- Q3S483_SOLTU); contains Interpro domain(s) IPR003465 Proteinase inhibitor I20, Pin2	Other	-2.00584	4.1036e-14	4.84173e-12	19	0.12	6.46	97.64	23.78	1.05	0.14	0.11	0	0.41	25.78	101.02	74.64	8.74	0.75	1.77	0.15	0.04	0.66	4.47	12.36	4.66	0.17	0.07	0.1	0.09	0.25	1.34	0	0.11	0.14	0	0	0.12	0.26	1.21	0	0.1	0.53	0	0
Solyc03g020050	Proteinase inhibitor II (AHRD V1 ***- B3F0C1_TOBAC); contains Interpro domain(s) IPR003465 Proteinase inhibitor I20, Pin2	Other	-1.03366	7.37868e-05	0.00128582	19	0.15	1.54	9	0.79	0	0.32	0	0	0.4	5.17	38.45	3.82	0	0.19	0	0	0	0.22	0.69	0	0	0	0	0	0	0	0.6	0	0	0	0	0	0	0.04	0.03	0	0.03	0	0	0
Solyc03g095940	LOB domain family protein (AHRD V1 ***- D7L9U4_ARALY); contains Interpro domain(s) IPR004883 Lateral organ boundaries, LOB	Transcription factors	-1.03648	7.50537e-05	0.00130056	19	0.24	0.27	19.95	11.08	22.68	5.26	2.86	2.11	0	0.89	6.31	9.47	19.97	2.71	0.96	0.57	0.07	0.58	2.02	3.86	6.6	0.69	0.45	0.54	0.4	0.36	1.95	1.89	1.82	0.24	0.26	0.16	0.04	0.15	0.69	2.99	4.79	0	0.6	0.35
Solyc07g065110	Protease inhibitor/seed storage/lipid transfer protein family protein (AHRD V1 **-* D7MKH4_ARALY); contains Interpro domain(s) IPR003612 Plant lipid transfer protein/seed storage/trypsin-alpha amylase inhibitor	Lipid metabolism and binding	-2.03239	5.25771e-10	3.55452e-08	20	96.49	44.47	4.7	0.44	0.03	0.11	0	0	176.58	218.08	33.98	3.6	0.35	0.82	0	0	842.6	2392.92	503.12	2.16	3.71	0.05	0	0	302.84	200.07	34.28	0	0.1	0	0	0	343.43	318.95	178.47	0.2	2.13	0	0	0
Solyc08g007040	Glycine cleavage system H protein 1 (AHRD V1 ***- B6UHJ7_MAIZE); contains Interpro domain(s) IPR017453 Glycine cleavage H-protein, subgroup	Photosynthesis	-2.11898	2.72302e-06	7.83249e-05	20	0.39	0.4	0.25	0	0	0.11	0.07	0	1.21	2.64	1.15	0.52	0.3	1.38	0.2	0	5.25	24.4	4.4	1.7	0.11	0.03	0	0	3.45	4.91	3.42	0.17	0.17	0.03	0	0	3.43	7.54	11.19	1.9	3.43	0.47	0.23	0
Solyc04g064940	Receptor like kinase, RLK	Kinases	-1.23934	0.00054867	0.0066559	20	1.69	0.09	0	0	0	0	0	0	2.15	1.47	0.29	0.08	0	0	0	0	5.86	5.4	1.79	1.15	0.35	0	0	0	2.62	0.53	0.64	0.02	0	0.03	0.02	0.03	3.85	0.88	0.2	0.07	0.55	0	0	0
Solyc09g083190	Genomic DNA chromosome 5 P1 clone MQD19 (AHRD V1 ***- Q9FG89_ARATH)	Unknown	-1.72591	0.000696022	0.00813959	20	0.86	2.98	3.33	1.22	0.03	0.11	0.05	0	2.54	12.15	12.15	3.47	0.22	1.06	0.18	0	4.59	41.61	14.63	3.8	0.17	0.11	0.07	0	6.94	13.63	3.47	0.59	0.19	0.06	0	0.03	5.4	22.26	5.98	10.07	6.09	0.81	0.95	0.19
Solyc01g095510	Mitochondrial carrier family (AHRD V1 ***- C1E2Y0_9CHLO); contains Interpro domain(s) IPR002113 Adenine nucleotide translocator 1	Transport	1.13706	1.54753e-10	1.14209e-08	20	2.09	1.91	1.22	1.89	2.32	5.73	17.58	21.44	5.19	1.45	1.44	0.49	1.11	1.98	5.96	8.09	16.03	84.5	28.37	11.31	5.26	12.21	13.63	14.73	7.01	18.91	25.27	16.46	29.92	21.03	39.14	40.83	10.25	31.54	29	3.18	6.11	17.99	7.72	14.91
Solyc04g073990	Annexin (AHRD V1 ***- Q42657_CAPAN); contains Interpro domain(s) IPR009118 Annexin, type plant	Cell organization (cytoskeleton)	-1.60851	9.24261e-43	9.51167e-40	21	21.29	142.43	228.83	311.1	248.99	232.48	157.57	127.66	48.26	244.84	402.87	650.6	326.07	234.54	94.94	60.96	64.93	181.01	491.02	774.02	438.35	269.34	113.71	121.03	95.69	253.69	430.87	400.57	362.7	463.02	206.18	236.12	61.21	153.44	217.78	547.74	260.18	173.96	61.76	37.84
Solyc03g093360	Wound/stress protein (AHRD V1 **-- Q672Q3_SOLLC); contains Interpro domain(s) IPR001024 Lipoxygenase, LH2	Stress (abiotic)	-1.53484	1.54205e-14	2.00597e-12	21	44.19	97.32	54.04	73.4	4.09	0.55	0.06	0.02	76.76	179.32	187.9	275.61	14.03	2.11	0.18	0	64.4	144.23	241.21	345.36	50.11	17.84	5.51	1.83	85.7	105.66	100.11	174.26	41.65	29.19	12.63	16.75	46.78	99.58	162.67	384.78	57.44	19.45	7.31	0.15
Solyc07g006680	Hydroxycinnamoyl CoA quinate transferase (AHRD V1 **-* D6BK25_CYNSC); contains Interpro domain(s) IPR003480 Transferase	Secondary metabolism	-1.26349	0.000399827	0.00520112	21	12.76	7.95	8	12.8	2.54	0.4	0.22	0.11	17.39	25.34	42.99	30.25	7.48	0.62	0.3	0.24	11.64	30.7	42.75	36.72	9.85	1.5	0.41	0.78	2.14	1.21	1.76	1.53	0.16	0	0	0	4.35	14.75	14.54	24.64	5.98	1.84	0.95	1.58
Solyc08g068690	N-acetyltransferase (AHRD V1 ***- B6SUK9_MAIZE); contains Interpro domain(s) IPR000182 GCN5-related N-acetyltransferase	Transcriptional regulators	1.04037	3.14979e-12	3.03889e-10	21	0	0.23	0.18	1.77	1.8	0.11	0.05	0.15	0.15	0.57	4.65	79.5	20.22	0.56	0.06	0.24	6.24	42.96	92.53	148.64	33.06	2.58	0.19	0.48	8.09	41	16.18	114.9	64.92	26.22	24.62	38.96	5.44	13	12.41	134.18	68.82	4.01	4.17	2.66			Solyc08g068690
Solyc06g072840	Seed specific protein Bn15D1B (AHRD V1 ***- B6TIB8_MAIZE)	Other	-6.30972	2.53166e-90	7.81609e-87	21	140.77	83.69	178.55	88.75	153.9	216.9	22.58	20.47	308.55	484.51	916.46	754.37	395.31	304.3	71.83	53.48	99.34	213.81	504.88	734.47	641.63	241.17	59.61	16.42	43	28.98	104.26	349.49	263.08	150.71	41.91	42.2	22.88	33.57	777.14	1381.17	1582.38	499.83	144.8	183.92
Solyc02g078690	Serine carboxypeptidase K10B2.2 (AHRD V1 **** B6TSK4_MAIZE); contains Interpro domain(s) IPR001563 Peptidase S10, serine carboxypeptidase	Protein degradation	-2.59753	7.13464e-19	1.43654e-16	22	0	0	0	0	0	0	0	0	0.45	0.52	0.15	0	0	0	0	0	0.42	0.5	0.03	0	0	0	0	0	2.67	2.96	6.7	0.71	0.3	0.03	0	0	0.04	0.04	0.03	0	0	0	0	0
Solyc05g049980	Glycoside hydrolase family 28 protein/polygalacturonase family protein (AHRD V1 **-- Q1PF10_ARATH); contains Interpro domain(s) IPR012334 Pectin lyase fold	Cell wall	-1.20564	1.59131e-14	2.04704e-12	22	12.63	33.47	5.15	4.11	0.38	1.77	0.66	0.98	37.37	38.29	15.68	10.81	2.53	15.51	16.1	7.09	33.94	46.66	27.69	10.33	1.03	31.92	23.22	6.09	56.65	261.76	277.83	155.85	23.87	59.02	18.73	5.57	31.79	22.41	14.46	4.16	0.78	4	3.82	2.25
Solyc12g043040	Sulfate transporter (AHRD V1 ***- A1YKF8_BRASY); contains Interpro domain(s) IPR011547 Sulphate transporter	Transport	-2.99381	2.92569e-14	3.54219e-12	22	0.34	0.06	0.06	0.07	0	0	0.02	0.13	0	0.1	0.18	0.25	0.1	0	0	0	0.04	0.21	0.69	0.08	0.14	0.05	0	0.13	19.82	48.5	8.94	7.94	0.8	5.6	3.68	0.78	0.04	0.11	0.1	0.12	0	0.03	0.07	0.06
Solyc02g090470	Peroxidase (AHRD V1 ***- Q58GF4_9ROSI); contains Interpro domain(s) IPR002016 Haem peroxidase, plant/fungal/bacterial	Peroxidases/redox related	-2.0908	1.27623e-11	1.1099e-09	22	0.25	0	0.03	0	0	0	0	0	0.08	0	0.04	0	0	0	0	0	1.57	0.22	0.24	0	0	0	0	0	0.9	8.98	13.38	0.76	0.94	3.19	0	0	2.07	0	0	0	0.14	0	0	0.03
Solyc02g069060	Phloem protein 2-like (AHRD V3.3 *** A0A200QPN3_9MAGN);Dbxref=InterPro:IPR025886,Pfam:PF14299	Other	-7.05441	1.29834e-11	1.12385e-09	22	0	0	0	0	0	0	0	0	0	0	0	0	0	0	0	0	0	0.07	0	0	0	0	0	0	0	0.56	0.02	0.12	0.03	0	0.03	0.36	0	0	0	0	0	0	0	0
Solyc12g040640	Beta-glucosidase (AHRD V1 ***- D7L7Z3_ARALY); contains Interpro domain(s) IPR001360 Glycoside hydrolase, family 1	Carbohydrate metabolism	-1.15695	2.11981e-09	1.28745e-07	22	2.11	1.96	0.88	0.03	0.03	0.03	0	0	24.81	164.7	42.2	4.8	0	0.04	0	0	68.02	170.65	63.3	9.89	0.03	0.15	0	0	34.17	197.25	194.86	95.33	21.3	2.76	0.32	0	0.32	2.38	0.34	0.27	0.03	0	0	0	Solyc12g040640
Solyc03g120290	Unknown Protein (AHRD V1)	Unknown	-1.28431	2.05512e-07	8.03144e-06	22	3.37	5.01	24.72	3.78	1.49	0.27	0.51	0.85	3.28	1.67	2.13	2.21	0.88	0.36	0.43	0.94	3.76	3.22	3.46	2.14	0.87	0.38	0.77	0.94	131.2	150.4	110.15	51.44	12.22	8.49	2.48	0.71	3.78	9.63	2.67	2.14	1.97	0.55	0.3	1.19
Solyc11g071550	Glutamyl-tRNA(Gln) amidotransferase subunit A (AHRD V1 ***- Q81EC8_BACCR); contains Interpro domain(s) IPR000120 Amidase signature enzyme	Other	-1.58082	2.5749e-07	9.81429e-06	22	0	0	0.08	0	0	0	0	0	0	0.13	0.07	0.08	0.04	0	0	0	1.95	1.31	0.03	0	0	0.2	0	0	8.88	10.89	7.69	0.94	0.43	0.69	0.02	0.06	0	0.26	0.02	0	0	0	0	0
Solyc05g013860	Sieve element-occluding protein 3 (AHRD V1 **-- B5THF7_MEDTR)	Other	-1.20004	8.83772e-07	2.92339e-05	22	0	0	0	0.03	0	0	0	0	0.04	0	0	0.03	0	0	0	0	1.8	1.78	0.21	0.16	0	0	0	0	11.24	16.29	7.5	10.64	2.27	1.78	1.21	0.34	0.69	0.07	0	0	0	0	0	0
Solyc03g013160	Amino acid transporter family protein (AHRD V1 **** D7M7A7_ARALY); contains Interpro domain(s) IPR013057 Amino acid transporter, transmembrane	Transport	-1.08165	1.1186e-06	3.60363e-05	22	1.33	4.5	3.09	3.22	0.35	0.2	0.26	0.21	2.04	2.27	0.94	0.84	0.02	0.06	0.08	0.06	1.72	0.42	0.31	0.22	0.04	0.03	0.07	0	3.69	5.48	1.05	1.09	0.24	0.38	0.03	0	1.07	0.27	0.2	0.39	0.03	0	0.08	0
Solyc12g043030	Sulfate transporter (AHRD V1 ***- A1YKF8_BRASY)	Transport	-4.02454	1.00182e-05	0.000240696	22	0.04	0.03	0	0.04	0.03	0	0	0.04	0.04	0.05	0	0.08	0.04	0	0.03	0	0.03	0.13	0.07	0.08	0.39	0.03	0	0.03	0.82	2.11	1.08	0.45	0.2	1.4	0.52	0.19	0	0.15	0.11	0.06	0.07	0	0	0.06
Solyc10g039290	Peptide transporter-like protein (AHRD V1 **-* Q9LSE8_ARATH); contains Interpro domain(s) IPR000109 TGF-beta receptor, type I/II extracellular region	Transport	-1.00419	1.28928e-05	0.000297048	22	1.23	1.34	0.71	0.53	0.98	0.22	0.02	0.08	1.09	1.96	1.01	1.02	0.19	0.17	0.06	0.11	1.07	2.95	1.81	0.63	0.45	0.35	0.17	0.32	4.42	19.2	10.9	5.04	2.91	2.68	2.23	1.87	1.48	1.55	0.89	1.25	0.13	0.06	0.46	0.17
Solyc01g109230	CHP-rich zinc finger protein-like (AHRD V1 **-- Q6YTW3_ORYSJ); contains Interpro domain(s) IPR011424 C1-like	Stress (biotic)	-1.06674	1.9965e-05	0.000419727	22	0.09	0	0.03	0	0	0	0	0	0.12	0	0	0.04	0	0	0	0	0.23	0.83	0.22	0.06	0	0	0	0	2.54	12.09	4.78	5.48	2.26	1.62	0.74	0.65	0.22	0.03	0	0.09	0	0	0	0
Solyc10g045240	Beta-glucosidase D4 (AHRD V1 ***- B2ZUU0_LOTJA); contains Interpro domain(s) IPR001360 Glycoside hydrolase, family 1	Carbohydrate metabolism	-1.11882	3.23145e-05	0.000636801	22	0	0	0	0	0	0	0	0.21	0	0	0	0	0	0	0	0	0	0	0.04	0	0	0	0	0	0.36	0.97	0.48	0.19	0.12	0	0	0	0	0	0	0	0	0	0	0
Solyc10g080990	Nodulin MtN21 family protein (Fragment) (AHRD V1 *-*- C0KY62_ARAKO); contains Interpro domain(s) IPR000620 Protein of unknown function DUF6, transmembrane	Other	-1.31871	4.08421e-05	0.000774369	22	0	0	0	0	0	0	0	0	0	0	0	0	0	0	0	0	0.03	0.17	0	0	0	0	0	0	0.21	1.82	0.98	0.18	0.04	0	0	0	0	0	0	0	0	0	0	0
Solyc06g059870	Unknown Protein (AHRD V1)	Unknown	-1.18507	5.54264e-05	0.00101055	22	0.12	0.48	6.78	2.69	0.13	0	0.02	0	0.49	7.47	7.89	4.23	0.14	0.03	0	0.09	14.54	31.61	16.01	7.93	1.13	0	0	0.06	78.91	192.55	39.17	43.05	13.09	5.71	8.25	16.81	2.58	0.67	1.48	3.11	0.42	0.04	0	0.03
Solyc03g115780	Exonuclease DNA polymerase III epsilon subunit family (AHRD V1 *-*- C7NIC3_KYTSD); contains Interpro domain(s) IPR006055 Exonuclease	DNA replication, repair and associated proteins	-1.7701	0.000212487	0.0031239	22	0.77	0.74	0.09	0.2	0.65	0.14	0.2	0.28	0.4	0.18	0	0.5	0.38	0	0.08	0.05	0.88	0.55	0.14	0.19	0.46	0	0.25	0.19	1.04	2.77	0.93	0.97	0.59	0.25	0.18	0.13	0.92	1.26	0.49	0.9	0	0.68	0.24	0.06
Solyc02g061990	Basic leucine zipper transcription factor (AHRD V1 **-* Q9FQ01_9ROSI)	Transcription factors	-2.95559	0.000288009	0.00402041	22	0.24	0	0.06	0.03	0.09	0	0	0	0	0.04	0.04	0.04	0	0	0	0	2.54	2.03	0.25	0.28	0	0	0	0	24.72	42.1	11.66	14.31	2.34	0.42	1.23	0.88	0.09	0.15	0.03	0.19	0	0	0	0
Solyc08g067500	Non-specific lipid-transfer protein (AHRD V1 ***- A9YUH6_PLAOI); contains Interpro domain(s) IPR013770 Plant lipid transfer protein and hydrophobic protein, helical	Lipid metabolism and binding	-2.06777	0.000314773	0.00431462	22	1.61	0.21	0.14	0.05	0.03	0	0	0	0.19	0.07	0.4	0.84	0.02	0	0	0.03	2.38	0.65	2.9	1.53	0	0	0	0	224.06	205.27	174.97	36.57	1.87	1.62	0	0	0.2	0.69	0.13	0.21	0	0	0	0
Solyc10g007820	Receptor expression enhancing protein 5 (AHRD V1 **-* Q5QGU0_MOUSE); contains Interpro domain(s) IPR004345 TB2/DP1 and HVA22 related protein	Hormone related	-1.30818	0.000355792	0.0047549	22	0	0	0	0	0	0	0	0	0	0	0	0	0	0	0	0	0.13	1.29	0	0.06	0	0	0	0	0.31	2.25	0.65	0.51	0.19	0.12	0.33	0.46	0	0.04	0	0	0	0	0	0
Solyc04g078460	N(4)-(Beta-N-acetylglucosaminyl)-L-asparaginase (AHRD V1 **** ASPG_ELIMR); contains Interpro domain(s) IPR000246 Peptidase T2, asparaginase 2	Nitrogen and amino acid metabolism	1.16836	1.03061e-21	2.93707e-19	22	45.32	175.24	30.08	2.41	0.22	2.38	0.25	0.19	85.37	184.9	17.18	1.09	5.02	5.57	2.14	1.34	71.24	117.91	4.45	0.52	2.99	18.28	7.52	7.37	188.38	400.07	40.42	19.23	5.67	41.34	20.01	24.64	152.87	17.12	0.8	0	2.42	16.64	4.8	3.82
Solyc09g072750	Unknown Protein (AHRD V1)	Unknown	1.61812	1.2139e-05	0.000283918	22	0	0	0	0	0	0	0	0	0	0	0	0	0	0	0	0	0	0	0	0	0	0	0	0	0	0.24	0.02	0	0	0	0	0	0	0	0	0.03	0	0	0	0
Solyc03g116970	Sister chromatid cohesion protein pds5 (AHRD V1 *--- PDS5_SCHPO); contains Interpro domain(s) IPR007942 Phospholipase-like, arabidopsis	Other	1.33218	2.02631e-05	0.000424608	22	0.2	0.09	0	0.05	0	0	0	0	0.04	0.07	0	0	0	0	0	0	0.14	0.09	0.04	0	0	0	0	0	0.93	1.84	0.52	0.02	0.07	0.06	0	0.02	0.04	0.31	0	0	0	0	0	0
Solyc05g006830	Thioredoxin H (AHRD V1 ***- Q4U0W0_NICAL); contains Interpro domain(s) IPR015467 Thioredoxin, core	Peroxidases/redox related	-2.6525	3.1381e-60	4.47155e-57	22	0.27	0.34	0.12	0.88	0.63	0.19	0.25	0.48	0.28	0.67	0.96	1.23	0.66	0.11	0.2	0.24	6	18.74	2.3	3.23	0.52	0.25	0.38	0.49	46.66	313.29	97.19	103.24	31.42	23.08	47.88	37.73	0.16	0.27	0.73	1.47	0.68	0.49	0.32	1.14
Solyc01g097270	Chitinase (Fragment) (AHRD V1 *--- Q38777_ALLSA); contains Interpro domain(s) IPR000726 Glycoside hydrolase, family 19, catalytic IPR001153 Barwin	Stress (biotic)	-1.60126	2.35244e-13	2.53352e-11	23	15.27	10.02	6.83	7.29	140.96	68.58	39.06	17.23	19.74	2.34	7.86	5.23	12.28	29.14	7.95	4.25	6.27	0.72	1.75	3	1.74	41.53	1.38	0.52	2.16	0.25	0.51	0.06	2.8	100.6	0.1	0.72	14.69	5.18	0.76	0.09	19.54	0.45	1	0.92
Solyc04g071070	Unknown Protein (AHRD V1); contains Interpro domain(s) IPR006706 Extensin-like region	Other	-1.34301	1.02731e-11	9.14894e-10	23	1.08	0.29	0.12	0.22	2.76	4.46	2.99	0.87	0.16	0.46	0.73	0	0.27	1.18	1.17	0.54	0	0	5.64	0	0.03	9.97	0.03	0.15	0	0	0.02	0.14	0.18	283.41	0.64	19.05	0	0	0.07	0	0	28.16	22.67	0.65
Solyc02g093580	Pectate lyase (AHRD V1 **** Q9M505_VITVI); contains Interpro domain(s) IPR002022 Pectate lyase/Amb allergen	Cell wall	-4.03945	1.00491e-07	4.2695e-06	23	0	1.1	0	0	0	0.25	0	0.12	0	0.04	0	0.08	0	0.16	0.43	0.26	0	0.03	0.53	0.88	0	0.13	0.17	0.12	0.14	0.28	1.53	30.39	1.36	113.15	4.47	3.63	0.07	0.16	0	0.15	0	37.32	4.1	8.34
Solyc04g071090	Unknown Protein (AHRD V1)	Unknown	-1.38183	3.88445e-05	0.000743343	23	0	0	0	0	0	0	0	0	0	0	0	0	0	0	0	0	0	0	0.26	0	0	0	0	0	0	0	0	0	0	0.32	0	0	0	0.1	0	0	0	0.09	0	0
Solyc09g011710	class I heat shock protein 3 (AHRD V1 ***- B4F976_MAIZE); contains Interpro domain(s) IPR008978 HSP20-like chaperone	Stress (abiotic)	-5.27014	3.83996e-133	2.37105e-129	24	0.03	0	0.09	0.09	0	0	0.07	0.18	0.04	0.18	0.39	3.42	0.02	0.1	0.09	0.25	0.79	1.71	4.11	5.78	0.35	0.17	0.48	0.8	10.26	79.07	100	192.21	311.52	162.68	362.05	352.11	0.08	0	0.03	2.19	0.31	0.22	0.13	0.22
Solyc05g013640	Unknown Protein (AHRD V1)	Unknown	-4.21675	2.52185e-77	5.83935e-74	24	0	0	0	0	0	0	0.04	0.03	0	0.04	0	0	0	0	0	0	0.26	0.37	0.17	0.06	0	0.03	0	0.06	1.83	3.17	1.94	3.3	5.21	1.45	10.47	46.79	0	0	0	0	0	0.03	0	0
Solyc08g075430	ABC transporter G family member 14 (AHRD V1 ***- AB14G_ARATH); contains Interpro domain(s) IPR013525 ABC-2 type transporter	Transport	-2.41891	9.84065e-67	1.65717e-63	24	0.53	0.09	0.61	0.07	0.88	5.59	1.8	2.32	0.12	0.15	0.61	1.33	1	4.54	3.32	12.7	1.17	2.33	1.69	0.68	0.14	1.82	1.01	0.83	12.77	78.36	100.99	56.25	132.04	175.22	251.51	230.39	0.37	0.04	0.05	0.39	0.19	2.25	0.55	0.88
Solyc01g108300	Myb family transcription factor (AHRD V1 **-- D7LQI3_ARALY); contains Interpro domain(s) IPR006447 Myb-like DNA-binding region, SHAQKYF class	Transcription factors	-2.8017	2.91254e-65	4.49599e-62	24	4.7	2.77	6.39	14.45	12.12	17.51	16.24	13.76	7.92	6.78	13.8	18.98	12.54	12.69	10.59	12	13.78	12.85	16.84	40.07	21.97	15.85	11.98	9.4	18.65	25.6	33.12	62.02	65.44	54.24	46.38	65.22	9.98	19.85	14.33	26.62	15.43	9.34	8.1	4.62
Solyc09g073030	Unknown Protein (AHRD V1)	Unknown	-4.20631	3.06844e-58	4.05998e-55	24	0.03	0	0	0	0	0	0	0	0	0	0	0	0	0	0.03	0	0.04	0	0.03	0.03	0	0.03	0	0	0.76	0.75	0.14	2.34	1.18	0.67	2.26	6.69	0	0	0	0	0	0	0	0
Solyc04g082030	Ornithine decarboxylase (AHRD V1 **** Q9SXF3_TOBAC); contains Interpro domain(s) IPR002433 Ornithine decarboxylase	Nitrogen and amino acid metabolism	-1.44093	3.40105e-34	2.03229e-31	24	241.07	360.23	24.55	41.79	46.63	38.48	5.73	2.99	390.33	16.24	2.55	1.35	10.59	4.3	0.66	0.96	267.41	17.94	5.8	3.13	2.59	13.06	0.31	1.73	130.7	123.43	45.16	92.82	197.19	203.95	390.04	512.51	91.57	29.85	6.43	0.39	4.49	3.16	1.41	0.17
Solyc10g086680	class I heat shock protein (AHRD V1 *-*- Q69BI7_CARPA); contains Interpro domain(s) IPR008978 HSP20-like chaperone	Stress (abiotic)	-1.74359	3.52138e-34	2.03844e-31	24	0.1	0	0	0	0	0	0.05	0.06	0	0	0	0.07	0	0	0	0	0	0	0	0	0.03	0.03	0	0	0.06	0.36	0.47	4.11	3.84	0.46	0.78	1.37	0.04	0	0	0	0	0	0	0
Solyc05g056370	Receptor like kinase, RLK	Kinases	-1.88101	2.38991e-33	1.34154e-30	24	0	0.03	0	0.03	0	0	0.05	0	0	0	0.04	0.24	0	0	0.03	0	0.25	1.72	0.38	0.24	0.48	0.07	0.04	0.15	4.98	24.69	34.5	33.02	33.24	47.78	61.38	48.78	0.04	0.03	0.03	0.38	0.06	0.03	0	0
Solyc09g074040	Unknown Protein (AHRD V1)	Unknown	-4.22003	1.20961e-30	5.74533e-28	24	0	0	0	0	0	0	0	0	0	0	0	0.03	0	0	0	0	0	0	0	0.65	0	0	0	0.03	0.38	0.49	1.33	4.99	4.79	1.75	2.71	7.77	0	0	0	0.07	0	0	0	0
Solyc07g056250	Lipase (Class 3)-like protein (AHRD V1 ***- Q943F9_ORYSJ)	Lipid metabolism and binding	-4.26571	4.96222e-30	2.298e-27	24	5.65	0.73	0	0	0.06	0	0.06	0.03	1.37	0.07	0.11	0.56	0	0.04	0.07	0.03	2.21	1.13	0.95	3.99	0.07	0	0	0.12	8.27	17.87	45.43	87.43	59.3	33.5	79.36	55.49	4.65	0.95	0.05	0.38	0.1	0.13	0	0
Solyc07g064020	class I heat shock protein 1 (AHRD V1 ***- B6TTC8_MAIZE); contains Interpro domain(s) IPR008978 HSP20-like chaperone	Stress (abiotic)	-3.86563	6.61178e-27	2.60589e-24	24	0.19	0.09	0.03	0.03	0.06	0.04	0.07	0.08	0.24	0.14	0.29	2.65	0.06	0.03	0.13	0.03	1.01	2.64	1.67	4.35	0.17	0.43	0.38	0.53	11.81	53.59	100.12	253.25	145.38	185.33	308.98	205.4	0.04	0.08	0.02	1.2	0.23	0.22	0.03	0.23
Solyc01g108190	Calmodulin-like protein (AHRD V1 ***- Q67TZ4_ORYSJ); contains Interpro domain(s) IPR011992 EF-Hand type	Calcium signaling	-2.1874	5.4977e-26	2.07835e-23	24	3.35	6.59	6.08	2.5	0.62	0.33	0.85	0.75	4.81	9.51	8	2.17	1.25	1.49	1.35	1.18	7.53	12.64	5.95	1.25	1.08	1.45	1.94	1.23	18.07	70.84	55.61	72.52	130.91	176.92	265.75	234.67	4.36	5.65	2.07	1.28	0.97	1.89	1.87	1.5
Solyc12g042890	Acyl-protein thioesterase 2 (AHRD V1 **-- B6T1C9_MAIZE); contains Interpro domain(s) IPR003140 Phospholipase/carboxylesterase	Lipid metabolism and binding	-6.39335	1.99237e-24	7.09743e-22	24	0	0.03	0.03	0.04	0.09	0.06	0.08	0.36	0.08	0.04	0	1.98	0.04	0.13	0.03	0.25	0.17	0.37	0.88	4.75	0.28	0.23	0.31	0.78	7.74	20.07	75.8	232.03	178.7	206.85	464.96	286.01	0.17	0.07	0	1.64	0.13	0.26	0.12	0.05
Solyc10g085910	Heavy metal-associated domain containing protein expressed (AHRD V1 *--- Q84TB9_ORYSJ); contains Interpro domain(s) IPR006121 Heavy metal transport/detoxification protein	Transport	-1.93983	2.12964e-23	6.5749e-21	24	19.91	15.94	2.93	2.57	1.06	0.66	1.18	0.89	11.58	9.54	6.39	11.38	2.61	3.8	2.67	2.34	7.37	10.21	8.51	9.25	4.41	5.11	3.49	2.39	5.39	10.18	23.19	36.92	30.02	25.42	33.39	35.88	12.4	13.21	12.07	15.05	6.19	6.4	4.93	2.43
Solyc03g112220	Unknown Protein (AHRD V1)	Unknown	-4.19438	3.69635e-23	1.10437e-20	24	0.1	0	0	0.03	0.13	0	0.05	0	0	0.04	0.18	0.99	0	0	0.03	0.06	2.04	2.08	0.71	1.08	0.22	0.17	0.06	0.25	13.64	39.86	27.16	81.79	86.95	52.01	76.07	103.31	0	0.07	0.03	1.35	0.06	0.03	0.04	0.06
Solyc09g005200	Cysteine-rich peptide (AHRD V1 *-*- D7NXT9_WHEAT)	Other	-8.04094	2.77147e-22	8.02166e-20	24	0.15	0.03	0.05	0.12	0.17	0.03	0.16	0.28	0.04	0.1	0.43	1.52	0.18	0.25	0.08	0.06	4.6	2.26	3.33	1.63	3.44	0.73	0.42	0.72	21.06	64.27	171.38	224.92	451.63	224.58	332.73	406.67	0.09	0.08	0.03	4.78	0.58	0.47	0.16	0.26
Solyc08g082190	Unknown Protein (AHRD V1)	Unknown	-3.03821	5.45349e-19	1.13737e-16	24	2.34	1.24	1.94	3.41	5.03	2.92	4.96	6.25	0.83	2.5	16.17	234.06	2.78	5.99	4.49	5.2	3.01	54.12	116.94	450.67	25.35	9.9	13.1	30.01	15.71	961.99	5600.62	13392.6	16092.6	8222.05	14176.3	16976	2.42	2.67	2.47	128.96	18.7	10.1	7.31	7.64
Solyc02g069020	Phloem protein 2-like protein (AHRD V3.3 *** A0A2U1PTN1_ARTAN);Dbxref=InterPro:IPR025886,Pfam:PF14299	Other	-2.07597	6.92881e-19	1.41043e-16	24	0.09	0	0.09	0.09	0.15	0.03	0.11	0.13	0.08	0.13	0.5	3.37	0.12	0.15	0.06	0.1	2.14	3.69	1.5	11.71	0.35	0.39	0.32	1.15	19.65	85.37	131.92	472.01	373.19	217.06	395	539.2	0	0.11	0.13	9.64	0.66	0.22	0.25	0.23
Solyc04g077010	Receptor like kinase, RLK	Kinases	-1.63	8.43409e-19	1.66205e-16	24	0	0	0	0	0.03	0	0	0.03	0	0	0	0.41	0	0.04	0.06	0.03	0	0.29	0.07	1.23	0	0.1	0.07	0.06	0.3	1.81	21.32	37.56	27.57	58.74	68.03	47.97	0.09	0	0	0.09	0.03	0.04	0.03	0
Solyc10g085620	Myb family transcription factor-like (AHRD V1 *--- Q6H510_ORYSJ); contains Interpro domain(s) IPR006447 Myb-like DNA-binding region, SHAQKYF class	Transcription factors	-4.51692	3.25178e-17	5.5774e-15	24	0	0	0	0.03	0	0.03	0	0	0	0	0.04	0.04	0	0	0.03	0	0.1	0.11	0.07	0.06	0.03	0	0	0.03	0.37	1.73	4.49	6.14	14.18	19.36	21.62	24.43	0	0.03	0	0.03	0	0.03	0	0
Solyc00g048510	Phloem lectin (AHRD V1 ***- Q8LK67_9ROSI)	Other	-5.17273	4.02658e-16	6.32104e-14	24	0	0	0	0	0	0	0	0	0	0	0	0	0	0	0	0	0.04	0	0	0	0	0	0	0	0.06	0.17	0	0.19	0.03	0.03	0.02	0.43	0	0	0	0	0	0	0	0
Solyc07g053010	Cc-nbs-lrr, resistance protein	Stress (biotic)	-2.01626	2.64137e-15	3.67886e-13	24	0	0	0	0	0	0	0	0	0.04	0	0	0.08	0	0.09	0.06	0	0	0.42	0.15	0.52	0	0	0.03	0.1	0.53	4.09	6.41	17.62	15.5	23.58	41.55	48.08	0	0	0	0.12	0.1	0	0.07	0.03
Solyc04g040210	Unknown Protein (AHRD V1)	Unknown	-1.44347	1.43936e-13	1.59657e-11	24	1.43	0.77	0.95	1.44	3.23	0.83	0.82	3.27	1.75	1.4	0.97	6.11	1.95	0.68	0.4	0.87	6.77	5.68	5.82	14.38	3.33	0.99	0.85	3.93	38.69	67.71	105.39	391.58	284.77	139.06	264.08	398.31	2.01	1.18	1.26	5.21	2.55	1.1	1.33	3.1
Solyc05g055510	Pectate lyase family protein (AHRD V1 **** D7LXH4_ARALY); contains Interpro domain(s) IPR002022 Pectate lyase/Amb allergen	Cell wall	-2.17044	5.09286e-13	5.2704e-11	24	0.32	0.03	0.03	0	0.03	0.03	0.07	0.03	0	0.22	0.32	0.73	0.03	0	0	0	1.4	7.21	4.55	1.7	0.21	0.23	0.03	0.22	8.36	90.95	103.43	61.47	171.4	153.97	158.68	116.86	0	0.04	0.05	2.14	0.1	0.21	0.03	0.14
Solyc10g078600	Jacalin-related lectin 3 (AHRD V3.3 *** A0A2G2Y0W6_CAPAN)	Other	-1.99762	7.60609e-13	7.7415e-11	24	0	0	0	0	0.06	0	0.07	0.07	0	0	0.04	0.12	0	0.04	0	0.03	0.18	0.28	0	0.38	0	0.03	0.07	0.06	0.49	8.23	7.31	27.35	14.77	22.57	43.72	43.84	0	0.04	0	0.09	0	0.03	0	0
Solyc02g093330	Nup98 (Fragment) (AHRD V1 *--- A1YK38_DROME); contains Interpro domain(s) IPR007230 Peptidase S59, nucleoporin	Protein targeting	-1.9436	8.59425e-13	8.5875e-11	24	0	0	0	0.06	0	0	0.17	0.09	0.24	0.14	0.04	0.08	0.02	0	0	0	0.07	0.9	0.4	1.15	0.18	0.3	0.26	0.51	1.59	4.55	3.58	5.25	4.98	6.58	13.93	11.93	0	0	0	0.03	0.03	0.17	0.16	0.06
Solyc01g065690	Heavy-metal associated domain protein (AHRD V1 *--- C3SA91_BRADI); contains Interpro domain(s) IPR006121 Heavy metal transport/detoxification protein	Transport	-1.39173	6.13144e-12	5.59501e-10	24	0.03	0.03	0	0	0	0	0.02	0	0	0.04	0	0.14	0	0	0	0.03	0.21	0.43	0.22	0.07	0.07	0	0.11	0.18	1.17	6.1	19.95	20.54	29.2	43.69	53.51	89.17	0	0	0	0.09	0	0.27	0.05	0.06
Solyc09g010380	Inorganic pyrophosphatase-like protein (AHRD V1 **** Q9LFF9_ARATH); contains Interpro domain(s) IPR008162 Inorganic pyrophosphatase	Other	-1.06884	6.10374e-12	5.59501e-10	24	10.23	10.44	43.2	54.91	10.3	5.81	1.19	1.9	9.61	100.71	158.3	110.29	17	4.15	1.18	2.15	17.22	33.24	66.91	58.18	8.33	2.25	0.95	2.54	53.04	71.78	101.04	122.58	188.82	130.61	254.18	313.74	8.45	25.82	138.38	146.72	51.87	6.8	4	7.19
Solyc01g009760	GRAM-containing/ABA-responsive protein (Fragment) (AHRD V1 *--- C6FBQ3_PSEMZ); contains Interpro domain(s) IPR004182 GRAM	Hormone related	-3.44067	3.18058e-10	2.21897e-08	24	0	0	0	0	0	0	0	0.07	0	0	0.07	0.17	0	0	0.06	0	1.06	0.1	0.03	0.5	0	0.03	0.04	0.06	1.54	2.66	4.3	26.59	14.79	11.44	21.78	29.06	0.13	0	0	0.26	0	0	0.06	0
Solyc12g009420	Polygalacturonase (AHRD V1 **** O81246_CUCME); contains Interpro domain(s) IPR012334 Pectin lyase fold	Cell wall	-3.12731	6.74352e-10	4.42968e-08	24	0	0	0.26	2.1	0.03	0.24	0.02	0.04	0	0	0.04	0.04	0.02	0	0	0	0.04	0.07	0.07	0.4	0.04	0.07	0.04	0.06	0.12	0.05	3.46	14.07	6.92	15.63	31.87	31.44	0	0.03	0	0.03	0.03	0.04	0	0.03
Solyc01g105310	Metacaspase (AHRD V1 ***- A8NU42_COPC7); contains Interpro domain(s) IPR011600 Peptidase C14, caspase catalytic	Protein degradation	-3.61398	1.46375e-09	9.16033e-08	24	0	0.03	0.06	0.03	0.03	0	0	0	0	0	0	0.21	0.03	0	0	0.03	0.12	0.22	0.07	0.06	0.1	0.07	0.07	0.07	0.04	2.34	24.44	36.52	37.47	55.52	88.25	80.72	0	0	0	0.19	0.03	0.04	0.06	0.11
Solyc10g005040	Harpin-induced protein-like (Fragment) (AHRD V1 **-- D2CFH8_COFAR); contains Interpro domain(s) IPR010847 Harpin-induced 1	Stress (biotic)	-2.11602	2.24036e-09	1.34742e-07	24	0.26	0.09	8.58	1.68	0.06	0	0.41	0.03	0.16	0.44	2.38	1.39	0.06	0.24	0.09	0.06	4.15	7.89	3.77	4.18	0.25	0.82	0.57	1.59	33.35	99.58	73.35	135.87	147.11	115.11	207.52	260.34	0.86	0.54	0.98	0.83	0.78	3.19	1.42	1.75
Solyc03g033410	Ubiquitin-conjugating enzyme E2 10 (AHRD V1 ***- UBC10_ARATH); contains Interpro domain(s) IPR000608 Ubiquitin-conjugating enzyme, E2	Protein degradation	-1.22675	1.98655e-08	9.89217e-07	24	0.65	0.43	0.16	0.41	1.36	0.42	0.51	1.25	0.32	0.38	0.18	0.43	0.65	0.21	0.15	0.41	0.43	0.39	0.41	1.04	1.52	0.39	0.2	0.62	0.26	1.05	5.97	18.67	24.01	8.36	20.39	15.5	0.72	0.72	0.15	0.69	1.36	0.56	0.57	1.35
Solyc05g052910	Actin-binding LIM protein 1 (AHRD V1 *--- ABLM1_MOUSE); contains Interpro domain(s) IPR001781 Zinc finger, LIM-type	Transcriptional regulators	-2.11611	1.28557e-07	5.26856e-06	24	2.01	0.99	0.03	0.08	0	0.04	0.06	0.1	1.48	0.29	0.54	0.97	0.05	0.09	0.03	0	3.07	2.58	0.61	3.17	0.54	0.77	0.15	0.36	9.55	26.28	124.46	133	197.15	142.53	221.18	140.75	2.02	0.46	0.14	0.81	0.17	0.04	0.03	0.08
Solyc11g071610	Xanthine dehydrogenase/oxidase (AHRD V1 ***- A9YL93_RABIT); contains Interpro domain(s) IPR016208 Aldehyde oxidase/xanthine dehydrogenase	Hormone related	-6.01493	1.32216e-06	4.13711e-05	24	0	0	0.07	1.44	0.15	0.07	0.02	0.05	0	0.04	0.36	1.46	0.23	0.1	0	0	0	0	0	0.3	0.28	0	0	0	0.05	0.12	1.03	0.31	0.33	1.52	1.89	4.02	0	0.17	0.33	0.67	0.17	0.1	0.03	0
Solyc03g112200	Unknown Protein (AHRD V1)	Unknown	-2.03329	1.34385e-06	4.19787e-05	24	0	0.06	0	0	0	0.03	0	0.03	0.2	0.02	0.11	0.19	0.02	0.03	0.03	0.03	0.14	0.32	0.12	0.67	0	0	0	0.1	0.77	9.38	5.41	29	5.99	10.31	14.73	35.6	0.04	0.12	0.03	0.25	0	0	0.03	0
Solyc03g114360	Poly polymerase catalytic domain containing protein expressed (AHRD V1 **-- Q84T80_ORYSJ); contains Interpro domain(s) IPR012317 Poly(ADP-ribose) polymerase, catalytic region	Stress (abiotic)	-1.23307	3.22195e-06	9.07044e-05	24	0.06	0.6	0.52	2.8	0.32	0.42	1.46	2	0	0.04	0	0.09	0.48	0	0.28	0.15	0.03	0.04	0.11	0.21	0.25	1.68	2.97	6.12	0.26	2.28	9.09	26.87	28.68	42.09	63.97	80.1	0	0	0	0.26	0.27	0.67	1.11	0.61
Solyc03g077920	Phosphoribosylanthranilate transferase (Fragment) (AHRD V1 *--- Q43085_PEA); contains Interpro domain(s) IPR013583 Phosphoribosyltransferase C-terminal, plant	Transport	-1.57704	6.70316e-06	0.000171032	24	0	0	0.03	0.03	0	0	0.07	0.16	0.08	0	0	0.29	0	0	0.08	0.1	0.11	0.3	0	0.77	0.04	0.07	0.07	0.75	1.49	7.98	28.28	42.12	60.07	71.37	83.19	132.82	0.04	0	0	0.18	0.07	0.1	0.06	0
Solyc07g065590	Nicotinamide mononucleotide adenylyltransferase 1 (AHRD V1 **** C1BT21_9MAXI); contains Interpro domain(s) IPR005248 Probable nicotinate-nucleotide adenylyltransferase	Other	-1.49038	1.47389e-05	0.000334264	24	0.82	1.68	2.7	8.16	24.92	27.13	23.92	17.18	0.97	1.51	2.42	9.34	19.04	24.16	19.05	18.39	1.27	1.77	3.71	7.65	13.99	17.99	11.26	9.7	3.23	3.33	9.94	11.06	26.48	32.65	21.43	33.55	1.75	1.76	4.14	10.75	19.65	18.35	6.19	8.22
Solyc03g097650	NAC domain transcription factor (AHRD V1 **** Q4U0D4_WHEAT); contains Interpro domain(s) IPR003441 No apical meristem (NAM) protein	Transcription factors	-1.4638	3.36956e-05	0.000661205	24	0	0	0.03	0	0	0	0	0	0.04	0	0	0	0	0	0	0.03	0.36	0.14	0.32	0	0	0	0	0.06	2.22	2.87	2.39	1.96	0.97	0.78	2.24	6.36	0	0	0	0	0	0	0.03	0
Solyc03g120120	IST1 homolog (AHRD V1 *--- D3PJN2_9MAXI); contains Interpro domain(s) IPR005061 Protein of unknown function DUF292, eukaryotic	Other	-1.40817	3.55155e-05	0.00069106	24	0	0.06	0.03	0.07	0.15	0.08	0.36	0.24	0.04	0.13	0.07	0.76	0.24	0.11	0.26	0.34	1.24	1.24	0.62	3.92	0.28	0.19	0.59	0.46	7.13	11.36	32.38	119.07	75.99	38.67	86.98	97.84	0	0.04	0.03	0.49	0.03	0.22	0.69	0.3
Solyc11g032100	MADS box transcription factor (AHRD V1 ***- B2KJ31_POPTO); contains Interpro domain(s) IPR002100 Transcription factor, MADS-box	Transcription factors	-1.47753	5.97423e-05	0.00107548	24	0.03	0	0	0.04	0	0	0	0	0	0	0	0.04	0	0	0	0	0.19	0.92	0.37	0.15	0	0	0	0.03	3.68	11.37	10.98	17.82	10.04	13.37	19.51	24.12	0	0	0	0.03	0	0	0	0
Solyc11g017410	Unknown Protein (AHRD V1)	Unknown	-1.79409	8.80879e-05	0.00148746	24	0.07	0.15	0.09	0.07	0.03	0.04	0.11	0.05	0.16	0.1	0.11	0.12	0.02	0	0.03	0.03	0.04	0.18	0.11	0.04	0.14	0	0	0	0.16	0.81	0.22	0.73	2.04	0.67	1.13	1.38	0.17	0.07	0.02	0.06	0.03	0.08	0.1	0.11
Solyc04g080010	UDP-glucosyltransferase (AHRD V1 **** B8QI32_9MAGN); contains Interpro domain(s) IPR002213 UDP-glucuronosyl/UDP-glucosyltransferase	Glycosyltransferases	-1.72947	0.000132938	0.0021174	24	65.08	9.35	2.83	1.11	10.99	2.66	3	1.43	100.39	10.36	7.76	4.52	7.37	0.67	1.03	0.41	26.43	9.7	4.54	5.43	4.68	0.91	0.27	0.35	9.3	141.84	146.12	222.06	211.64	180.94	284.28	184.18	50.19	29.52	16.87	31.68	23.9	20.51	13.69	17.49
Solyc07g055330	RING finger protein 24 (AHRD V1 *-*- RNF24_MOUSE); contains Interpro domain(s) IPR018957 Zinc finger, C3HC4 RING-type	Protein degradation	-1.028	0.000396792	0.00517254	24	0	0.12	0.07	0	0.12	0	0.02	0	0.04	0.22	0	0.07	0	0	0.03	0	0.1	0.41	0	0.03	0.22	0	0.07	0.11	0.13	2.01	2.91	9.17	3.62	1.76	5.65	5.41	0.08	0.27	0.11	0.22	0	0	0	0
Solyc02g089860	GNS1/SUR4 membrane family protein (AHRD V1 ***- D7MBD4_ARALY); contains Interpro domain(s) IPR002076 GNS1/SUR4 membrane protein	Lipid metabolism and binding	-3.02637	0.000600156	0.00718171	24	0	0	0	0	0	0	0	0	0	0	0.07	0.04	0.02	0	0	0	0.46	0	0	0.04	0.03	0	0.03	0	0	1.15	5.67	7.26	7.39	5.67	16.17	4.83	0	0	0	0.62	0.03	0	0	0
Solyc01g098120	Unknown Protein (AHRD V1)	Unknown	-1.02039	0.000794891	0.00902794	24	0	0.31	0.1	0.11	0.03	0.43	1.08	0.65	0.15	0.37	0.14	0.05	0.06	0.2	0.73	0.64	0.06	0.98	0.07	0	0.36	0.08	0.33	0.5	0.5	5.55	7.82	4.9	11.85	16.65	13.22	16.98	0.09	0.22	0.86	0.03	0	0.03	0.2	0
Solyc03g097870	MtN3-like protein (AHRD V1 **-- Q9LUE3_ARATH); contains Interpro domain(s) IPR018179 RAG1-activating protein 1 homologue	Other	1.58511	1.45273e-34	8.97011e-32	24	0.03	0	0.03	0	0.06	0	0	0	0	0.05	0.07	0.7	0.04	0	0	0	0.06	0.03	0.03	3.07	0.04	0	0	0.06	0.04	0.08	1.47	72.71	22.57	18.69	13.26	83.33	0.08	0	0	1.03	0.1	0.03	0.07	0.06
Solyc06g035960	4-coumarate-CoA ligase-like protein (AHRD V1 **** Q9SMT7_ARATH); contains Interpro domain(s) IPR000873 AMP-dependent synthetase and ligase	Lipid metabolism and binding	1.1699	1.96593e-14	2.47734e-12	24	1.49	3.25	3.59	7.25	6.27	4.71	2.84	3.69	1.5	6.74	6.86	12.39	10.25	7.05	3.12	6.26	1.39	4.07	9.4	13.93	11.5	9.07	7.37	12.86	2.45	6.77	10.87	19.93	17.19	25.65	12.9	29.83	1.77	4.27	6.87	10.8	6.97	4.07	4.45	7.06
Solyc04g079420	Nbs-lrr, resistance protein	Stress (biotic)	1.03198	3.07021e-14	3.69302e-12	24	4.66	6.29	1.82	0.85	45.14	16.97	36.06	98.6	5.76	3.04	5.96	3.51	56.58	52.33	32.8	67.81	6.8	2.19	11.12	21.1	43.14	55.27	49.91	87.67	5.16	11.4	29.89	72.46	187.77	217.05	257.96	340.28	10.45	20.35	6.48	16.37	58.76	127.6	164.74	253.67
Solyc10g011740	Ubiquitin-conjugating enzyme E2 8 (AHRD V1 **** UBC8_ARATH); contains Interpro domain(s) IPR000608 Ubiquitin-conjugating enzyme, E2	Protein degradation	1.11319	1.90253e-10	1.38206e-08	24	22	17.34	6.59	46.3	37.71	14.91	19.32	37.33	31.06	24.53	9.62	39.95	33.52	10.9	13.88	15.52	36.62	17.63	9.79	50.69	40.06	28.25	50.54	44.01	47.82	56.21	60.35	206.58	177.13	171.62	270.91	255.79	48.81	43.2	20.87	62.72	102.69	70.24	111.8	81.83
Solyc11g066800	Lysine/histidine transporter (AHRD V1 ***- B9HLA1_POPTR); contains Interpro domain(s) IPR013057 Amino acid transporter, transmembrane	Transport	1.06921	0.000124696	0.00201033	24	0.23	0.37	0	0.06	0.06	0	0	0.18	0	0.06	0	0.03	0	0.03	0	0	0.23	0.13	0.07	0	0.07	0	0	0	0.09	0.04	0.18	0	0.07	0.17	0.03	0.77	0	0.07	0	0.1	0	0.1	0.06	0			Solyc11g066800
Solyc06g007970	Male sterility 5 family protein (Fragment) (AHRD V1 *--- B1Q393_BRAOT); contains Interpro domain(s) IPR011990 Tetratricopeptide-like helical	Other	1.5283	0.00034213	0.00461926	24	0	0	0	0.03	0.17	0.14	0.12	0.27	0.11	0.1	0	0.03	0	0.08	0	0.98	0.03	0.09	0.07	0.2	0	2.69	0.44	6.61	0	0	1.54	2.94	1.4	16.65	7.51	13.92	0	0	0	0	0	0.07	0.9	2.31
Solyc05g006850	Thioredoxin H (AHRD V1 ***- Q4U0W0_NICAL); contains Interpro domain(s) IPR015467 Thioredoxin, core	Peroxidases/redox related	-6.4329	1.27419e-132	5.90078e-129	24	0.31	0.03	0.03	0.04	0.06	0.05	0.08	0.07	0.2	0.13	0.32	3.31	0.06	0.09	0.06	0.06	0.58	2.18	4.17	3.24	0.35	0.07	0.31	0.3	4.41	42.32	122.38	182.76	166.44	148.12	176.07	175	0.27	0.03	0.03	3.83	0.39	0.11	0.06	0.03
Solyc09g073040	Unknown Protein (AHRD V1)	Unknown	-9.07433	4.78604e-41	4.43283e-38	24	0	0	0	0	0	0	0	0	0	0	0	0	0	0	0.03	0	0	0	0	0	0	0	0	0	0	0	0	0	0	0	0	0.06	0	0	0	0	0	0	0	0
Solyc02g082060	PPPDE peptidase domain-containing protein 1 (AHRD V1 *--- PPDE1_XENLA); contains Interpro domain(s) IPR008580 Protein of unknown function DUF862, eukaryotic	Hormone related	-3.18444	1.22322e-39	1.02995e-36	24	0.25	0.77	1.3	2.15	4.56	2.58	2.73	2.63	2.12	1.35	4.32	4.12	11.67	2.02	2.89	2.37	2.08	2.21	4.27	4.33	5.85	3.77	3.24	2.61	7.51	38.54	97.52	123.53	256.71	95.65	117.99	135.8	1.12	1.45	0.83	2.09	5.09	2.01	4.02	2
Solyc04g081590	Receptor like kinase, RLK	Kinases	-2.14994	6.55018e-31	3.19304e-28	24	13.12	0.88	0.36	0	0.03	0.17	0.35	3	1.45	0.13	0.18	1.7	0.86	0.24	0.56	1.3	1.89	1.69	0.64	1.32	0.82	1.21	0.61	1.58	8.79	51.34	67.45	108.82	197.23	329.19	658.13	636.31	10.56	10.84	0.11	3.93	2.06	0.77	0.47	1.71
Solyc11g013810	Nitrate reductase (AHRD V1 ***- Q8LT13_SOLTU); contains Interpro domain(s) IPR012137 Nitrate reductase NADH dependant	Nitrogen and amino acid metabolism	2.99637	2.70122e-20	6.41505e-18	24	1.35	1.47	2.73	5.33	2.94	0.89	0.68	1.5	2.08	1.69	0.51	2.37	2.56	2.04	2.1	5.3	3.08	11.29	3.71	4.05	3.78	4.85	7.28	10.34	2.26	9.28	11.38	21.7	29.59	115.83	167.92	197.61	8.11	6.26	1.71	9.72	32.43	68.87	70.14	107.1			Solyc11g013810
Solyc02g085600	HAM4 GRAS family transcription factor (AHRD V1 **-* B9HET8_POPTR); contains Interpro domain(s) IPR005202 GRAS transcription factor	Transcription factors	-0.237258	0.0362068	0.161109	24	0.45	1.52	0.52	2.71	3.93	9.71	6.42	5.26	0.55	1.41	2.3	6.39	8.44	30.46	66.49	35.3	5.03	4.25	5	14.86	30.05	81.76	82.36	41.43	33.52	133.85	178.25	339	401.71	584.73	815.13	667.47	0.79	0.3	0.28	1.5	12.77	78.71	120.84	79.27
Solyc10g008930	Glutaredoxin (AHRD V1 ***- B9H2P7_POPTR); contains Interpro domain(s) IPR011905 Glutaredoxin-like, plant II	Peroxidases/redox related	-1.22786	1.20306e-11	1.0512e-09	25	2.09	0.76	0.05	0.28	0.03	0	0	0	0.45	0	0	0	0	0	0	0	0.07	0	0	0	0	0	0	0	0	0	0	0	0	0	0	0	1.16	5.64	0	0	0	0	0	0
Solyc04g076190	Aspartic proteinase nepenthesin-1 (AHRD V1 **-- B6TDX6_MAIZE); contains Interpro domain(s) IPR001461 Peptidase A1	Protein degradation	-1.70843	2.39029e-07	9.26313e-06	25	178.15	57.4	2.12	0.49	0.73	0.77	0.62	0.9	363.51	98.07	8.92	0.54	0.64	0.49	0.38	0.64	358.12	238.88	41.23	0.3	5.14	0.26	0.27	0.61	115.39	57.52	0.79	0.42	0.93	0.19	0.47	0.67	460.29	1030.08	55.22	0.48	0.81	0.51	0.73	1.28			Solyc04g076190
Solyc06g072550	UPF0497 membrane protein 8 (AHRD V1 ***- U4978_VITVI); contains Interpro domain(s) IPR006459 Uncharacterised protein family UPF0497, trans-membrane plant subgroup	Unknown	1.15774	1.5754e-07	6.28939e-06	25	5.65	0.68	0	0.22	0.18	1.61	1.13	1.83	8.35	0.61	0.29	0	0.24	0.06	0.05	0.17	0.81	0.6	0.28	0	0	0.08	0.06	0.21	10	14.57	1.37	0	0	0.13	0.05	0.28	19.76	15.66	0.19	0.03	0.03	3.54	0.51	0.4			Solyc06g072550
Solyc09g083280	Auxin responsive protein (AHRD V1 ***- D9IQE6_CATRO); contains Interpro domain(s) IPR003311 AUX/IAA protein	Transcriptional regulators	1.04585	0.00083884	0.00940598	25	2.1	0.88	0.03	0.1	0	0	0	0.18	2.35	0.42	0.07	0.07	0	0	0	0.03	5.07	3.01	0.44	0.13	0	0.2	0	0.03	5.2	4.78	0.57	0.72	0.18	0.53	0.19	0.47	3.23	6.56	0.25	0.03	0	0	0	0
Solyc03g119630	Agenet domain-containing protein / bromo-adjacent homology (BAH) domain-containing protein-like (AHRD V1 *-*- Q69N34_ORYSJ); contains Interpro domain(s) IPR006121 Heavy metal transport/detoxification protein	Other	-3.03606	3.50572e-14	4.16281e-12	26	0	0	0	0	0	0	0	0	0	0	0	0	0	0	0	0	0	0.03	0	0	0	0	0	0	0.16	0.22	0.1	0.1	0.14	0	0.05	0.21	0	0.08	0	0	0	0.03	0	0
Solyc07g006600	GDU1 (AHRD V1 *-*- B6TNE4_MAIZE)	Other	-1.54646	1.25768e-12	1.24584e-10	26	0.82	0.34	0.05	0.03	0	0	0	0	2.63	1.08	0.61	0	0.07	0.31	0.09	0	15.48	8.47	6.81	0.24	0.48	1.07	0.57	0.44	64.03	25.28	32.03	5.57	10.99	24.47	23.42	16.68	2.41	0.58	0.11	0	0.03	0.86	0.06	0
Solyc02g084880	BHLH transcription factor-like protein (AHRD V1 *-*- Q5ZAK6_ORYSJ); contains Interpro domain(s) IPR011598 Helix-loop-helix DNA-binding	Hormone related	-1.72226	1.79475e-09	1.09722e-07	26	0.95	0.09	0.09	0.81	0.86	0.03	0.07	0.02	0.62	0.12	0.07	0.49	0.35	0.03	0.07	0.03	1.01	0.35	0.1	0.72	0.31	0	0.17	0	4.28	4.63	1.35	2.83	2.23	1.12	0.14	0.39	0.71	0.52	0	0.6	1.07	0.08	0.2	0.08
Solyc05g053960	Cysteine-rich extensin-like protein-2 (AHRD V1 *-*- Q08195_TOBAC)	Other	-1.20512	1.21974e-06	3.88222e-05	26	2.53	0.67	0.85	0.05	0.63	0.14	0.3	0.25	2.56	1.13	0.25	0.08	0.07	0.08	0.15	0.14	4.6	1.97	1.25	0.17	0.1	0.25	0.14	0.12	9.06	11.41	4.37	3.35	3.38	15.54	0.41	0.17	3.27	2.18	0.61	0.18	0.2	0.32	0.2	0.36
Solyc08g078290	Glycoprotein homolog (AHRD V1 *-*- Q8LCM1_ARATH)	Cell wall	-1.04805	0.000241352	0.00346038	26	0.24	0	0	0	0	0	0	0	0.08	0.04	0	0.05	0	0	0	0	1.57	2.18	0.21	0.07	0	0	0	0.03	12.07	18.35	3.83	10.9	4.85	6.72	7.58	9.92	0	0	0	0.43	0	0.25	0	0.03
Solyc00g042840	F-box domain containing protein (AHRD V1 ***- Q2QXK7_ORYSJ); contains Interpro domain(s) IPR005174 Protein of unknown function DUF295	Protein degradation	-1.08251	0.000451575	0.0057021	26	0.38	0.31	0.24	0.31	0.06	0	0.12	0.28	1.48	0.2	0.51	0.45	0.03	0	0.03	0	0.98	0.24	1.04	0	0	0.54	0	0	3.09	1.98	1.38	1.63	1.36	3.07	0.65	1.08	1.1	0.27	0.49	0.03	0.9	1.61	0.87	1.09	Solyc00g042840
Solyc02g065040	Unknown Protein (AHRD V1)	Unknown	5.86188	2.92776e-06	8.34368e-05	26	0	0	0	0	0	0	0	0.03	0.04	0	0.04	0	0	0	0	0	3.7	0.38	0.03	0.28	0	0	0	0	20.93	12.18	0.12	8.4	0.63	0.15	1.4	1.24	0.41	0.04	0	0.03	0	0	0	0
Solyc02g068510	Zinc-binding protein (AHRD V1 **-- Q948W7_PEA); contains Interpro domain(s) IPR006734 Protein of unknown function DUF597	Transcription factors	1	0.000762315	0.00872452	26	0	0	0	0	0	0	0	0	0	0	0	0	0	0	0	0	0	0	0	0	0	0	0	0	0.08	0	0	0	0	0.03	0.03	0	0	0	0	0	0	0	0	0
Solyc05g006870	Thioredoxin H (AHRD V1 ***- Q4U0W0_NICAL); contains Interpro domain(s) IPR015467 Thioredoxin, core	Peroxidases/redox related	-5.60653	6.62332e-236	1.2269e-231	27	0.3	0.03	0.03	0.03	0.03	0.06	0.02	0.04	0.35	0.25	0.32	1.03	0	0	0.03	0	2.41	6.62	3.26	2.12	0	0.03	0	0.06	27.39	92.28	51.92	74.96	80.17	23.97	16.94	20.27	0.12	0	0.05	1.56	0.07	0.04	0	0.03
Solyc04g058150	Type 2 metallothionein (AHRD V1 ***- B3VKV5_SOLNI); contains Interpro domain(s) IPR000347 Plant metallothionein, family 15	Other	-2.30606	7.078e-87	1.87304e-83	27	1.46	0.7	0.9	0.76	0.43	1.61	0.8	0.23	4.06	3.81	5.08	30.32	0.46	5.11	1	0.99	74.06	141.91	63.1	58.63	2.59	0.7	0.58	1.55	683.47	1952.33	1520.6	2324.14	959.71	459.65	425.84	434.39	4.23	2.69	1.38	16.73	1.39	0.22	0.42	0.28
Solyc01g066850	Nodulin MtN21 family protein (AHRD V1 ***- D7LP41_ARALY); contains Interpro domain(s) IPR000620 Protein of unknown function DUF6, transmembrane	Other	-3.32777	1.44335e-21	3.93186e-19	27	0.07	0	0	0	0	0	0	0	0	0	0.21	0	0	0	0	0	0.17	1.16	0.11	0.1	0.04	0	0	0	3.94	18.99	10.31	9.53	9.3	3.02	1.86	1.04	0	0.04	0	0.12	0.03	0	0	0
Solyc02g090400	Myb family transcription factor (AHRD V1 **-* D7LQI3_ARALY); contains Interpro domain(s) IPR006447 Myb-like DNA-binding region, SHAQKYF class	Transcription factors	-2.05991	2.01585e-21	5.41183e-19	27	0.03	0.06	0.15	0.09	0.63	0.21	0.67	0.27	0.04	0	0	0.05	0.09	0	0	0	0.07	0.03	0.03	0.19	0	0.03	0	0.03	0.56	1.82	1.28	22.47	8.3	4.53	4.83	5.99	0	0	0.12	0.21	0	0	0	0
Solyc02g077270	Calcium ion binding protein (AHRD V1 *-*- B6U1M5_MAIZE); contains Interpro domain(s) IPR011992 EF-Hand type	Calcium signaling	-4.98207	1.00538e-15	1.52653e-13	27	0	0.03	0	0	0.09	0.03	0.02	0.03	0	0.04	0.36	0.16	0.03	0	0.03	0.1	0.82	3.24	1.88	1.1	0.03	0.24	0	0.1	6.89	57.45	59.8	74.96	45.14	43.75	32.4	30.19	0	0.03	0	0.92	0.06	0.09	0	0.11
Solyc02g080480	Multidrug resistance protein mdtK (AHRD V1 **-- MDTK_EDWI9); contains Interpro domain(s) IPR002528 Multi antimicrobial extrusion protein MatE	Transport	-5.13888	4.46674e-11	3.62903e-09	27	0.77	2.44	0.18	0.24	0.26	0.06	0.2	0.18	0.25	0.11	0.15	0.35	0.08	0	0	0.15	0.62	0.85	0.24	0.31	0.11	0.03	0.07	0.32	2.77	14.31	18.39	15.06	3.1	2.96	2.74	1.21	0.98	3.32	6.9	16.53	7.78	0.31	0.1	0.13
Solyc03g079880	Protease inhibitor/seed storage/lipid transfer protein family protein (AHRD V1 **** D7LUP2_ARALY); contains Interpro domain(s) IPR003612 Plant lipid transfer protein/seed storage/trypsin-alpha amylase inhibitor	Lipid metabolism and binding	-2.45497	9.01494e-11	7.0165e-09	27	0.48	0	0.05	0	0.06	0	0	0	0.04	0.04	0	0	0	0	0	0	0	0.04	0.03	0.03	0	0.1	0	0	0.22	0.47	0.49	0.45	0.11	0.03	0.03	0.09	0	0	0	0	0	0	0	0
Solyc10g083340	Myb family transcription factor-like (AHRD V1 *--- Q6H510_ORYSJ); contains Interpro domain(s) IPR006447 Myb-like DNA-binding region, SHAQKYF class	Transcription factors	-4.07976	1.43873e-09	9.06499e-08	27	0	0	0	0	0	0	0	0	0	0	0	0	0	0	0	0	0.07	0.03	0	0	0	0	0.03	0	0.55	3.99	1.41	3.55	1.27	1.41	1.93	5.01	0	0	0	0.07	0	0	0	0
Solyc01g009580	Terminal flower 1 (Fragment) (AHRD V1 **-- B3VT07_9ROSA); contains Interpro domain(s) IPR008914 Phosphatidylethanolamine-binding protein PEBP	Other	-6.76551	1.29594e-08	6.71065e-07	27	0	0	0	0	0	0	0	0	0	0	0	0	0	0	0	0	0	0	0	0	0	0	0	0	0	0	0	0.07	0	0	0	0.02	0	0	0	0	0	0	0	0
Solyc10g006040	Serine acetyltransferase (AHRD V1 **** Q39533_CITLA); contains Interpro domain(s) IPR005881 Serine O-acetyltransferase	Nitrogen and amino acid metabolism	-1.08526	2.49421e-07	9.60556e-06	27	6.65	17.91	16.97	8.54	2.91	3.12	3.69	3.6	13.43	16.96	28.32	11.25	3.54	7.39	5.05	5.14	10.19	20.25	18.21	17.19	1.17	4.82	4.17	3.21	21.95	65.45	93.49	157.34	37.49	39.94	31.42	40.76	11.58	14.3	7.58	4.43	1.64	5.23	7.44	2.07
Solyc03g031730	Beta-glucosidase 47 (AHRD V1 **** D7MEP5_ARALY); contains Interpro domain(s) IPR001360 Glycoside hydrolase, family 1	Carbohydrate metabolism	-2.28153	2.95975e-07	1.10985e-05	27	0	0	0.03	0	0	0	0	0	0	0	0	0	0	0	0	0	0	0	0.03	0	0	0	0	0	0.15	1.44	1.79	3.51	1.24	1.24	1.26	0.69	0	0	0	0	0	0	0	0
Solyc01g109800	Genomic DNA chromosome 5 TAC clone K1F13 (AHRD V1 *-*- Q9FJZ5_ARATH)	Unknown	-1.16452	4.554e-07	1.63169e-05	27	0	0	0	0.03	0	0	0	0	0	0	0.04	0.27	0	0	0	0	0.21	0.71	0.73	0.41	0.07	0.03	0.07	0.46	1.58	16.4	12.18	13.13	6.45	5.71	12.8	13.29	0	0	0	0.09	0	0	0	0
Solyc03g112210	Unknown Protein (AHRD V1)	Unknown	-6.05245	3.21252e-06	9.05764e-05	27	0	0	0	0	0	0	0	0	0	0	0	0.04	0	0	0	0	0.11	0.13	0.07	0.06	0	0	0	0	0.27	0.88	1.03	4.93	1.7	1.22	0.66	1.86	0	0	0	0.1	0	0	0	0
Solyc05g007890	Myb family transcription factor-like (AHRD V1 *--* Q6H510_ORYSJ); contains Interpro domain(s) IPR006447 Myb-like DNA-binding region, SHAQKYF class	Transcription factors	-1.549	4.77359e-06	0.000127049	27	0	0	0.03	0	0	0	0	0	0.04	0	0	0	0	0	0	0	0.03	0	0.03	0	0	0	0	0	1.28	2.1	0.91	3.9	1.47	0.62	1.16	1.53	0.09	0.04	0	0.03	0	0	0	0
Solyc12g017380	Solute carrier family 22 member 7 (AHRD V1 ***- B5X4W8_SALSA); contains Interpro domain(s) IPR016196 Major facilitator superfamily, general substrate transporter	Transport	-3.0254	7.04368e-06	0.000178004	27	0	0	0	0.04	0	0	0	0	0	0	0	0.16	0	0	0	0	0	0	0	0	0	0	0	0	0.1	0.19	1.41	4.04	0.48	1.92	1.15	1.66	0	0	0	0	0	0	0	0
Solyc12g017370	Myb family transcription factor-like (AHRD V1 **-- Q6H510_ORYSJ); contains Interpro domain(s) IPR006447 Myb-like DNA-binding region, SHAQKYF class	Transcription factors	-1.08241	7.79757e-06	0.000194618	27	0.09	0	0.03	0.07	0.03	0.13	0	0.02	0.11	0.07	0.11	1.57	0	0.04	0.03	0	3.12	3.54	1.8	1.89	0.07	0	0.11	0.15	21.98	67.15	67.01	160.6	81.16	55.69	66.56	87.23	0.28	0	0.03	1.12	0.13	0.08	0	0
Solyc02g094240	Unknown Protein (AHRD V1)	Unknown	-5.70337	1.77646e-05	0.00038186	27	0	0	0	0	0	0	0	0	0	0	0	0	0	0	0	0	0	0	0.07	0	0	0	0	0	0	0.3	0.51	0.3	0.23	0.03	0.03	0	0	0	0	0	0	0	0	0
Solyc11g071560	Restricted tev movement 2 (AHRD V1 *--- D5K216_ARATH); contains Interpro domain(s) IPR008978 HSP20-like chaperone	Stress (abiotic)	-1.34155	2.08758e-05	0.000435476	27	0	0	0.03	0	0	0	0	0	0	0	0	0	0	0	0	0	0.68	1.09	0.07	0.16	0	0	0	0	1.84	3.27	3.89	4.17	2.77	1.9	1.82	1.18	0	0	0.03	0.03	0	0.07	0	0
Solyc05g005320	Unknown Protein (AHRD V1)	Unknown	-1.06217	4.38094e-05	0.000824721	27	0	0	0	0	0	0	0	0	0.08	0.02	0.14	0	0	0	0	0.03	1.26	1.53	1.24	1.09	0.32	1.04	1.79	3.7	6.71	7.26	6.06	10.19	3.59	6.06	4.57	9.6	0.13	0.04	1.11	2.15	0.62	0.31	0.55	1.11
Solyc12g056960	Glucan 1 3-beta-glucosidase (AHRD V1 ***- C1H4T0_PARBA); contains Interpro domain(s) IPR001547 Glycoside hydrolase, family 5	Cell wall	-2	8.26699e-05	0.00141401	27	0	0	0	0	0	0	0	0	0	0.02	0	0.12	0	0	0	0	0.34	0.36	0.49	0.69	0	0	0	0	1.88	19.83	7.48	20.06	12.08	15.24	14.69	12.74	0	0	0	0	0	0	0	0
Solyc05g051640	Receptor like kinase, RLK	Kinases	-1.05914	0.000111117	0.00181671	27	0.03	0.03	0.05	0.03	0	0	0.07	0	0.15	0.14	0.18	0.17	0	0	0	0.03	3.93	0.93	1	3.16	0.11	0.03	0.03	0.03	77.79	66.1	68.83	93.48	23.57	28.48	23.16	14.83	1.16	0.19	0	0.27	0.03	0.08	0	0.06
Solyc09g008660	Chloroplast unusual positioning 1A (AHRD V1 *--- B3IYT7_ADICA)	Other	-1.20344	0.000116419	0.00188839	27	0	0	0	0	0	0	0	0.03	0	0	0	0	0	0	0	0	0	0.07	0	0	0	0	0	0	0.59	0.92	0.12	0.7	0.34	0.13	0.43	1.19	0	0	0	0.1	0	0	0	0
Solyc10g076880	Hsp20/alpha crystallin family protein expressed (AHRD V1 **-- Q10FT7_ORYSJ); contains Interpro domain(s) IPR008978 HSP20-like chaperone	Other	-1.46005	0.000432295	0.00551503	27	0	0	0	0	0	0	0	0	0	0	0	0	0	0	0	0	0.31	0.34	0.1	0	0	0	0	0	0.59	1.66	2.15	4.08	1.12	0.74	0.56	0.75	0	0	0.02	0	0	0	0	0
Solyc02g069030	Phloem protein 2-like protein (AHRD V3.3 *** A0A2U1PTN1_ARTAN);Dbxref=InterPro:IPR025886,Pfam:PF14299	Other	-2.59899	0.000450781	0.00569595	27	0.43	0.24	0.38	0.03	0.33	0.03	0.02	0.1	0.23	0.41	0.47	0.27	0.12	0.22	0.06	0.18	0.97	1.7	0.52	0.79	0.11	0.05	0.16	0.16	4.58	19.74	9.32	25.26	8.18	10.75	13.32	8.87	0.41	0.8	0.05	0.12	0.13	0.1	0.1	0.34
Solyc02g063230	At1g67050 (Fragment) (AHRD V1 ***- B0FU30_ARATH)	Unknown	-1.69567	0.000561542	0.00678539	27	0	0	0	0.03	0	0	0	0	0	0	0	0	0	0	0	0	0.28	0.03	0	0	0	0	0	0	0.75	1.14	1.65	1.34	0.94	0.47	0.42	0.43	0	0	0	0	0	0	0	0
Solyc08g075880	Metal ion binding protein (AHRD V1 **-- D7LYP1_ARALY); contains Interpro domain(s) IPR006121 Heavy metal transport/detoxification protein	Transport	-9.70217	5.47237e-52	6.75802e-49	27	0.17	0.03	0	0	0	0	0	0	0	0	0.25	0.28	0.02	0	0	0	0.42	1.22	0.84	0.38	0.04	0.03	0	0	2.98	28.86	52.77	35.86	4.83	0.8	2.34	1.46	0	0	0	0.34	0	0	0	0
Solyc10g081770	cDNA clone J023119C16 full insert sequence (AHRD V1 *-*- B7F733_ORYSJ)	Unknown	-2.13	1.32344e-20	3.26873e-18	27	0.07	0	0	0	0.06	0	0.02	0.08	0	0	0.14	0.09	0	0	0	0	0.46	0.82	0.31	0.32	0.04	0.03	0	0.03	2.79	16.88	10.94	12.44	8.77	7.79	7.35	4.31	0.13	0	0	0.22	0	0	0	0
Solyc03g005480	Nodulin-like protein (AHRD V1 ***- B6TRP3_MAIZE); contains Interpro domain(s) IPR000620 Protein of unknown function DUF6, transmembrane	Other	-4.18637	1.05423e-18	2.03423e-16	27	0	0	0.1	0.09	0	0	0.02	0	0	0.04	0.57	0	0	0	0	0	0.21	0.21	0.76	0.82	0	0.03	0	0	2.43	25.6	22.05	24.04	4.34	5	8.16	9.7	0.04	0	0.03	0.19	0	0	0	0
Solyc01g104780	Nodulin-related integral membrane protein DUF125 (AHRD V1 *-*- C7JBI4_ACEP3); contains Interpro domain(s) IPR008217 Protein of unknown function DUF125, transmembrane	Other	-2.80998	2.46677e-11	2.08651e-09	27	0	0.03	0	0	0	0	0	0	0.04	0	0.07	0.16	0	0	0	0	0.47	0.3	0.31	0.66	0	0	0.03	0	6.03	10.1	37.89	29.2	3.58	3.07	2.19	7.62	0.04	0	0	0.09	0	0	0	0
Solyc11g044910	Beta-xylosidase 1 (AHRD V1 ***- D7MNR6_ARALY); contains Interpro domain(s) IPR001764 Glycoside hydrolase, family 3, N-terminal	Cell wall	-1.6202	5.66069e-06	0.000146656	28	0	0	0	0.43	3.61	23.85	16.63	25.87	0	0	0	0	2.49	73.18	43.15	46.82	0	0	0	0.1	3.36	42.73	21.69	30.46	0	0	0.2	0.75	2.71	11.55	11.32	25.12	0	0	0.19	1.38	29.95	203.2	81.79	51.67
Solyc03g112100	Component of high affinity nitrate transporter (AHRD V1 **-* D2KTV0_LOTJA); contains Interpro domain(s) IPR016605 Transporter, high affinity nitrate, Nar2	Protein modifcation	3.99556	7.9308e-11	6.225e-09	28	0	0	0	0	0	0	0	0	0	0	0	0	0	0	0	0	0	0	0	0	0	0.03	0	0.03	0.47	0.11	0	0	0	0	0.05	0.02	0	0	0	0.26	0.07	0.96	0.23	0.12		Solyc03g112100
Solyc06g062800	ATP-dependent RNA helicase eIF4A (AHRD V1 ***- A8PG49_COPC7); contains Interpro domain(s) IPR011545 DNA/RNA helicase, DEAD/DEAH box type, N-terminal	Transcription machinery and RNA processing	1.60399	2.73917e-05	0.000550928	28	0	0	0	1.38	2.79	1.06	1.51	2.4	0	0	0	0.1	0.18	0.46	0.33	0.63	0	0	0	0	0	1.17	0.34	0.37	0.04	0	0	0	0	0.22	0.2	0.91	0	0	0.06	0	1.68	4.27	2.67	4.56
Solyc01g107190	LOB domain-containing protein, putative (AHRD V3.3 *** B9SGY6_RICCO)	Transcription factors	-1.63187	2.77328e-20	6.49696e-18	29	8.49	6.93	2.77	22.28	45.93	4.64	3.02	3.99	6.07	1.69	1.38	10.59	25.79	6.1	6.96	4.01	13.65	2.85	1.86	14.13	15.68	6.2	3.35	1.13	18.56	9.41	23.16	48.07	144.18	70.84	19.8	16.43	12.39	3.22	3.55	25.05	39.99	12.39	5.97	3.55
Solyc05g009720	Myb family transcription factor-like (AHRD V1 **-* Q6Z869_ORYSJ); contains Interpro domain(s) IPR006447 Myb-like DNA-binding region, SHAQKYF class	Transcription factors	-1.09238	3.14903e-07	1.17606e-05	29	22.1	13.12	18.4	22.64	60.24	29.53	15.18	13.95	14.98	8.52	12.73	29.76	33.84	6.27	6.78	8.04	13.92	6.13	5.78	19.6	21.49	6.25	4.17	4.21	4.72	3.96	1.86	4.75	10.97	9.39	5.28	7.76	9.79	7.48	4.82	13.18	15.98	6.05	2.11	5.16
Solyc04g077980	Zinc-finger protein (AHRD V1 ***- Q40899_PETHY); contains Interpro domain(s) IPR007087 Zinc finger, C2H2-type	Transcription factors	1.25161	1.41305e-07	5.71515e-06	29	93.8	41.06	3.84	1448.43	2904.69	288.98	14.08	58.81	67.03	8.9	0.68	502.28	1513.92	48.02	50.56	79.79	61.47	3.26	0.39	460.72	1297.26	254.22	294.64	53.47	56.12	23.36	18.64	2206.79	3692.92	952.88	217.31	195.27	102.9	10.26	2.24	1377.93	3433.15	617.89	694.43	390.69	Solyc04g077980
Solyc08g013900	Nodule inception protein (Fragment) (AHRD V1 *-*- A9DME9_MEDTR); contains Interpro domain(s) IPR003035 Plant regulator RWP-RK	Transcription factors	1.13997	1.90212e-07	7.44924e-06	29	2.09	1.98	1.48	7.13	5.11	1.58	2.22	0.79	0.56	2.79	1.95	5.64	14.43	7.79	3.52	2.34	1.31	10.26	6.23	4.61	11.5	7.87	3.05	1.55	3.26	3.44	2.32	3.45	6.14	8.76	8.75	6.36	2.59	3.01	3.47	3.12	8.7	8.03	4.87	2.97
Solyc03g082370	Avr9/Cf-9 rapidly elicited protein 65 (AHRD V1 ***- Q9FQZ0_TOBAC)	Stress (biotic)	1.11211	0.00032867	0.00446966	29	70.48	14.32	1.34	351.87	1693.62	210.25	110.87	275	86.04	15.49	3.97	533.2	1339.64	64.13	171.65	290.44	69.1	12.95	2.35	405.81	1468.64	293.3	435.45	405.81	22.52	6.15	0.94	429.86	1225.36	179.88	55.97	60.92	65.98	9.37	3.09	578.84	2033.49	266.22	346.65	532.05
Solyc03g114160	U-box domain-containing protein (AHRD V1 ***- D7KBV1_ARALY); contains Interpro domain(s) IPR011989 Armadillo-like helical	Protein degradation	2.26304	0.000619137	0.00738024	29	0.14	0.7	1.14	42.95	44.93	15.66	16.98	10.82	0	0.02	0.04	19.19	15.6	0.34	12.04	3.48	0	0	0	13.01	7.38	0.91	3.27	0.37	0.02	0.04	0	2.28	6.17	2.91	0.77	0.92	0	0.15	0.17	53.32	47.57	7.21	21.1	2.08
Solyc02g092550	LOB domain-containing protein, putative (AHRD V3.3 *** B9SGY6_RICCO)	Transcription factors	-2.14562	4.74154e-08	2.18411e-06	29	10.21	4.46	9.82	12.48	22.02	2.25	0.83	1.28	8.94	4.2	9.12	9.93	7.04	4.68	2.51	0.49	8.25	2	2.2	9.49	8.36	2.29	0.75	0.29	7.71	2.4	2.2	4.38	14.48	12.25	5.75	2.09	2.38	1.41	0.96	0.78	7.47	5.65	0.65	0
Solyc12g096790	Hydroxycinnamoyl CoA quinate transferase (AHRD V1 *--- Q70G32_SOLLC); contains Interpro domain(s) IPR003480 Transferase	Secondary metabolism	-1.10576	2.65655e-22	7.81111e-20	30	460.89	368.67	0	0	0.03	0	0	0	401.51	3.4	0	0	0.02	0	0	0	19.69	0.45	0.17	0	0	0	0	0	0.25	0.59	0.03	0	0	0	0	0	7.86	9.37	0	0	0	0	0	0
Solyc09g089530	Proteinase inhibitor I (AHRD V1 ***- Q3S484_SOLTU); contains Interpro domain(s) IPR000864 Proteinase inhibitor I13, potato inhibitor I	Other	-1.4816	7.82652e-19	1.55891e-16	30	4.51	0.24	0	0	0	0	0	0	2.06	0	0	0	0	0	0	0	0	0	0	0	0	0	0	0	0.06	0	0	0	0	0	0	0	1.39	0.08	0	0	0	0	0	0
Solyc11g071480	Hydroxycinnamoyl CoA shikimate/quinate hydroxycinnamoyltransferase-like protein (Fragment) (AHRD V1 **-- B9GF60_POPTR); contains Interpro domain(s) IPR003480 Transferase	Secondary metabolism	-1.68918	6.35184e-16	9.72409e-14	30	0.93	0.06	0	0	0	0	0	0.09	0.75	0	0	0	0	0	0	0	0.03	0	0	0	0	0	0	0	0.09	0.06	0	0.02	0	0	0	0	0	0.1	0	0.03	0	0	0	0
Solyc09g092710	Glycine rich protein (AHRD V1 ***- Q9FXS8_TOBAC); contains Interpro domain(s) IPR010800 Glycine rich	Other	-1.33058	7.73717e-09	4.17852e-07	30	102.76	0.49	0.9	3.71	0.35	1.86	0.88	1.77	7.88	0	0	0.04	0	0	0	0	0.07	0	0	0.5	0	0	0	0	0.21	0	0	0	0	0	0	0	0.91	0.04	0.07	0	0	0	0	0
Solyc12g005430	Acyltransferase-like protein (AHRD V1 **-- Q589X8_TOBAC); contains Interpro domain(s) IPR003480 Transferase	Secondary metabolism	-1.11421	1.8108e-08	9.16482e-07	30	25.51	12.33	1.33	0.54	0	0	0	0	21.95	13.53	3.95	0.3	0	0	0	0	5.04	2.26	0.44	0	0	0	0	0	0.29	0.07	0.08	0	0	0	0	0	4.5	4.5	0.46	0	0	0	0	0
Solyc01g092950	MADS-box transcription factor 2 (AHRD V1 **** D1MFS7_HEVBR); contains Interpro domain(s) IPR002487 Transcription factor, K-box	Transcription factors	-1.20831	1.05257e-07	4.44142e-06	30	2.61	0.33	0	0	0	0	0	0	0.16	0	0	0	0	0	0	0	0.04	0	0	0	0	0	0	0	1.4	0.18	0.04	0.02	0	0	0.05	0	0.04	0	0	0	0	0	0	0
Solyc02g080790	Deoxyhypusine synthase (AHRD V1 ***- Q5ZN61_9ASTE); contains Interpro domain(s) IPR002773 Deoxyhypusine synthase	Protein synthesis and folding	-1.98307	3.3487e-07	1.24092e-05	30	58.15	7.12	0.23	0	0	0	0	0	44.84	12.44	0.33	0	0	0	0	0	3.82	0.07	0	0	0	0	0	0	0.07	0.23	0.02	0	0	0	0.03	0	0	0.2	0	0	0	0	0	0			Solyc02g080790
Solyc09g091300	Self-incompatibility protein (Fragment) (AHRD V1 -**- C8C1B5_9MAGN); contains Interpro domain(s) IPR010264 Plant self-incompatibility S1	Other	-1.14043	3.40075e-05	0.000665914	30	0.09	0	0	0	0	0	0	0	0	0	0	0	0	0	0	0	0	0	0	0	0	0	0	0	0	0	0	0	0	0	0	0	0	0	0	0	0	0	0	0
Solyc10g005400	Inositol oxygenase (AHRD V1 **** B9XK04_9BACT); contains Interpro domain(s) IPR007828 Protein of unknown function DUF706	Carbohydrate metabolism	1.52751	9.14666e-06	0.000224712	30	15.7	0.53	0	0	0	0	0	0	0.49	0	0	0	0	0	0	0	0	0	0	0	0	0	0	0	0.02	0	0	0	0	0	0	0	0.82	0	0	0	0	0	0	0
Solyc11g008200	Nodulin-like protein (Fragment) (AHRD V1 ***- O81121_ARATH); contains Interpro domain(s) IPR010658 Nodulin-like	Other	1.33317	0.000403846	0.00523612	30	0.16	0.03	0	0	0	0	0	0	0	0	0	0	0	0	0	0	0	0	0	0	0	0	0	0	0	0	0	0	0	0	0	0	0	0	0	0	0	0	0	0
Solyc05g056620	Myocyte-specific enhancer factor 2D (AHRD V1 *-*- MEF2D_HUMAN); contains Interpro domain(s) IPR002100 Transcription factor, MADS-box IPR002487 Transcription factor, K-box	Transcription factors	-1.00612	5.3816e-07	1.88447e-05	31	4.27	2.39	4.76	9.36	9.54	32.97	86.27	73.81	3.48	2.13	2.31	2.99	5.2	35.12	42.84	116.84	1.81	2.06	1.68	1.1	4.58	18.72	26.17	40.47	3.44	2.52	0.71	1.51	1.05	4.71	6.87	16.14	2.11	2.61	0.63	1.43	4.79	37.19	28.03	56.49
Solyc09g082690	Early light-induced protein 7 (AHRD V1 ***- B2BJD6_RHOCT)	Light signaling	1.27017	2.00576e-06	5.94475e-05	31	243.06	799.81	1333.78	320.97	2038.22	5420.79	12089.2	8768.39	239.85	1169.51	2302.82	807.58	2081.56	6469.36	13628.4	11777.4	179.27	436.33	187.02	561.74	448.49	4451.4	8469.55	8663.66	101.23	121.79	69.4	14.5	34.85	100.15	93.12	73.12	114.47	51.01	34.24	16.35	220.29	2549.68	7313.11	5818.95
Solyc02g071360	1-aminocyclopropane-1-carboxylate oxidase 1 (AHRD V1 **-- ACCO1_MALDO); contains Interpro domain(s) IPR005123 Oxoglutarate and iron-dependent oxygenase	Hormone related	1.11428	8.44089e-05	0.0014358	31	1.65	3.51	3.64	3.88	10.45	14.92	16.57	15.4	0.33	0.52	3.42	7.64	6.85	8.48	10.24	27.11	0	0.53	3.52	5.45	10.85	6.28	6.88	11.35	0.19	1.4	2.35	4.65	4.49	6.53	5.82	11.77	0.43	2.16	2.63	6.38	7.65	11.83	9.37	15.26
Solyc05g056080	Unknown Protein (AHRD V1)	Unknown	-1.82685	1.93885e-05	0.000409991	32	6.92	12.89	12.87	62.15	40.2	51.86	45.59	46.66	10.97	10.09	10.39	9.35	28	3.43	4.61	2.93	32.02	27.87	9.81	4.05	3.16	3.99	3.16	2.4	30.15	24.48	14.83	35.58	31	24.42	35.12	34.31	15.81	31.48	10.45	18.26	39.82	10.12	24.83	8.19
Solyc05g011920	ACT domain-containing protein (AHRD V1 **-- D7M3X3_ARALY); contains Interpro domain(s) IPR002912 Amino acid-binding ACT	Nitrogen and amino acid metabolism	1.02561	4.24195e-07	1.53173e-05	33	5.02	4.36	1.99	4.02	2.98	2.61	8.65	7.64	4.69	3.73	2.31	2.93	2.52	3.11	4.99	6.49	10.02	11.93	1.79	4.01	2.59	4.34	3.8	9.02	17.14	19.93	7.11	6.38	3.84	7.94	9.54	9.17	5.69	4.82	1.14	1.62	4.25	5.61	7.38	11.28
Solyc07g008210	TPR domain protein (AHRD V1 *-*- B6U810_MAIZE); contains Interpro domain(s) IPR011990 Tetratricopeptide-like helical	Other	1.03272	1.45012e-09	9.10575e-08	34	0	0.16	0	0	0	0.03	0	0	0.16	2.18	6.67	0.62	0	0	0	0	1.03	40.36	151.98	30.53	4.01	0.03	0	0	0.26	0.32	0.74	0.21	0.06	0	0	0	1.25	35.39	42.46	28.28	2.97	0	0	0
Solyc04g079350	Pheromone receptor-like protein (Fragment) (AHRD V1 *--- Q7XHJ1_QUERO); contains Interpro domain(s) IPR012442 Protein of unknown function DUF1645	Calcium signaling	1.51424	1.76393e-05	0.000380749	35	2.02	4.37	1.4	4.25	1.86	2.55	3.04	1.7	1.62	3.59	1.59	3.05	4.12	2.55	1.84	2.25	0.59	3.32	1.95	2.12	2.59	2	0.9	1.07	0.25	0.46	0.1	0.21	0.09	1.21	0.48	0.57	3.16	2.86	0.68	0.38	0.2	0.57	0.45	0.93
Solyc09g097780	Glycine-rich protein (AHRD V1 *-*- D2K2U2_TOBAC); contains Interpro domain(s) IPR010800 Glycine rich	Other	-1.2471	1.11376e-07	4.65505e-06	36	37.33	140.38	1476.24	2008.27	109.36	91.16	30.05	7.36	4.23	1.02	4.76	0.86	0.02	0.69	0	0	0	1	1.91	0.11	0.57	0.08	0.07	0	0.36	2.3	1.96	0.71	0.5	0.21	0	0.02	7.27	12.7	22.28	9.45	5.05	0.23	0	0
Solyc06g065670	ATP-binding cassette transporter (AHRD V1 **** D8RL93_SELML); contains Interpro domain(s) IPR013525 ABC-2 type transporter	Transport	-1.24904	5.64525e-06	0.00014646	36	0	15.99	48.98	67.86	6.99	4.21	1.89	2.03	0	0.3	2.05	1.28	0	0.03	0.06	0.11	0	0.09	0.07	0.17	0.11	0.03	0	0	0.02	0.42	1.05	1.2	0.1	0.23	0.03	0.08	5.71	21.95	21.6	23.33	5.71	2.22	0.78	0.27
Solyc03g114960	Kelch-like protein 20 (AHRD V1 *-*- KLH20_HUMAN); contains Interpro domain(s) IPR015915 Kelch-type beta propeller	Secondary metabolism	1.02758	9.42638e-09	5.04666e-07	36	2.93	5.61	9.7	12.89	2.74	5.94	5.39	7.8	1.76	2.77	1.37	0.61	0.2	0.96	0.85	1.32	2.12	0.92	0.76	0	0	0.03	0.03	0	2.86	3.24	4.08	1.38	1.34	1.9	1.52	1.12	2.66	1.66	1.67	2.05	1.27	1.09	0.68	0.48
Solyc01g091050	Pectinesterase (AHRD V1 ***- B9RD90_RICCO); contains Interpro domain(s) IPR000070 Pectinesterase, catalytic	Cell wall	1.23141	3.05634e-06	8.68339e-05	36	0	0	0.52	0.29	0	0	0	0	0	0	0	0	0	0	0	0	0	0	0	0	0.03	0	0	0	0	0	0	0	0	0	0	0	0	0	0	0	0	0	0	0
Solyc02g085010	Unknown Protein (AHRD V1)	Unknown	1.24172	1.18175e-05	0.000277802	36	15.9	5.67	1.67	83.15	26.36	2.89	1.01	0.51	9.15	1.4	0.22	22.32	20.09	0.75	1.31	1.58	4.86	0.99	0.5	8.23	2.11	2.13	0.77	0.53	1.84	0.92	0.02	19.03	2.68	0.99	0.1	0.92	7.14	0.45	0.73	9.82	1.66	0.54	0.49	0.03
Solyc08g066960	Boron transporter 2 (AHRD V1 **-* A8WCD9_WHEAT); contains Interpro domain(s) IPR003020 Bicarbonate transporter, eukaryotic	Transport	1.16424	1.53844e-05	0.000347115	36	0	0.03	0	0.1	0.06	0	0.02	0	0.04	0	0.04	0	0	0	0	0	0.03	0	0	0	0	0	0	0	0	0	0	0	0	0.03	0	0.02	0	0	0	0.03	0.03	0	0	0
Solyc02g079540	Serine/threonine-protein kinase receptor (AHRD V1 **** B6U2B7_MAIZE); contains Interpro domain(s) IPR002290 Serine/threonine protein kinase	Kinases	2.52551	0.000191303	0.00285276	36	0	0	0	3.66	0.8	0.13	0.23	0.81	0	0	0	2.89	0.9	0.44	0.17	1.02	0	0	0.17	0.45	0	0.74	0.03	0	0	0	0	0	0	0.07	0	0.27	0	0	0.02	0.03	0	0.31	0.08	0
Solyc03g083730	Pectinesterase (AHRD V1 ***- C0PST8_PICSI); contains Interpro domain(s) IPR006501 Pectinesterase inhibitor	Cell wall	1.60359	0.000553369	0.00670412	36	0.14	0.24	0.15	4.62	0.27	0.06	0	0	0	0	0	0.24	0.52	0	0	0	0	0	0	0.06	0.17	0	0.03	0	0	0	0	2.46	0.86	0.27	0.05	0	0	0.04	0	0.35	0	0	0.03	0
Solyc01g066430	Ring H2 finger protein (AHRD V1 *-*- D9ZHD8_HYPPE); contains Interpro domain(s) IPR018957 Zinc finger, C3HC4 RING-type	Protein degradation	1.12535	2.99641e-10	2.10248e-08	37	22.04	14.16	5.85	226.21	145.94	66.14	133.72	92.65	11.18	4.57	4.44	99.17	57.98	42.67	102.11	86.69	10.36	4.15	3.51	53.3	40.3	42.07	121.58	57.44	14.15	16.96	8.86	101.06	53.39	78.43	49.22	31.8	56.5	27.15	4.66	117.73	88.94	63.47	167.39	80.46
Solyc03g112700	Calmodulin-binding protein (AHRD V1 **-* D7L4F9_ARALY); contains Interpro domain(s) IPR012442 Protein of unknown function DUF1645	Calcium signaling	1.45818	3.41552e-10	2.36963e-08	37	0.1	0	0.24	6.77	15.77	2.81	8.16	9.47	0	0	0.68	6.81	11.39	3.33	5.73	11.49	0.03	0.04	0.44	5.36	16.7	7.07	9.34	4.76	0.57	1.94	0.2	2.06	4.07	6.29	1.39	2.49	0	0	0.02	0.77	10.26	3.39	12.69	9.39
Solyc03g059260	Carboxyl-terminal-processing protease (AHRD V1 ***- B6T6L2_MAIZE); contains Interpro domain(s) IPR004447 Peptidase S41A, C-terminal protease	Protein degradation	1.26989	3.56329e-07	1.31225e-05	37	10.98	14.87	16.24	62.63	96.64	83.59	63.06	42.17	21.83	66.88	77.57	140.38	244.51	382.83	171.3	154.71	17.37	31.23	27.59	135.88	206.16	164.52	125.82	137.09	1.83	3.05	25.97	53.34	47.91	54.55	26.92	40.4	3.81	4.81	51.94	125.23	270.87	250.21	342.72	209.12
Solyc10g078270	Nodulin MtN21 family protein (Fragment) (AHRD V1 *-*- C0KY45_9BRAS); contains Interpro domain(s) IPR000620 Protein of unknown function DUF6, transmembrane	Other	-3.4612	6.84658e-95	2.53652e-91	38	0.2	0	0.06	0	0	0.03	0.05	0	0	0	0.07	0.03	0	0	0	0	0.1	0.18	0.89	0.08	0.1	0.07	0.07	0.03	0.27	1.86	117.09	14.12	63.18	39.48	9.56	2.6	0.08	0.07	0.02	0.1	0.06	0	0	0.06
Solyc05g010060	Xenotropic and polytropic retrovirus receptor (AHRD V1 **-* B2GU54_XENTR); contains Interpro domain(s) IPR004342 EXS, C-terminal	Transport	-3.38611	8.59212e-67	1.5916e-63	38	0	0	0	0	0	0.04	0.16	0.5	0.04	0	0	0	0.17	0.08	0.06	0.24	0	0.1	0.07	0.03	0.07	0.13	0.04	0.29	0.25	1.29	7.09	1.11	0.5	0.4	0.05	0.11	0	0.16	0	0.24	0.03	0.19	0	0.5
Solyc10g080980	Nodulin MtN21 family protein (Fragment) (AHRD V1 *-*- C0KY64_ARAKO); contains Interpro domain(s) IPR000620 Protein of unknown function DUF6, transmembrane	Other	-1.46128	4.68441e-32	2.41039e-29	38	0.31	0.06	0	0	0	0	0	0	0.23	0.15	0.07	0.63	0	0	0	0	0.84	0.67	0.24	0.57	0	0	0	0	13.24	17.43	56.07	25.78	7.37	7.78	2.02	1.17	0.12	0.04	0.14	0.03	0.03	0	0	0
Solyc05g006700	Wall-associated receptor kinase-like 20 (AHRD V1 *--- WAKLQ_ARATH)	Kinases	-3.41408	5.46405e-18	9.82681e-16	38	0	0.03	0	0	0	0.03	0	0	0	0.11	0	0.15	0	0	0	0	0.41	0.39	0.48	0.28	0	0	0	0	1.37	11.71	44.3	17.66	10.82	13.31	11.59	1.82	0	0	0.05	0.16	0	0	0	0
Solyc06g061230	Unknown Protein (AHRD V1); contains Interpro domain(s) IPR009632 Putative metallocarboxypeptidase inhibitor	Other	-1.40859	2.04279e-13	2.22593e-11	38	0.1	0	0.05	0.03	0	0	0.02	0	0.15	0.07	0.04	0.52	0	0.04	0	0	1.37	0.76	1.5	0.1	0.07	0.27	0.03	0.03	18.39	15.92	79.07	27.23	70.18	102.6	28.71	9.14	0.56	0.07	0.02	0.12	0.03	0.03	0	0.14
Solyc01g111880	Tyrosine-protein kinase transforming protein Src (AHRD V1 *-** SRC_AVIST); contains Interpro domain(s) IPR015783 ATMRK serine/threonine protein kinase-like	Kinases	-1.58492	4.61513e-13	4.80284e-11	38	5.45	2.1	1.51	5.02	3.56	9.12	2.1	1.21	4.12	10.68	12.97	20.14	7.57	8.55	3.24	0.75	2.84	8.54	7.23	7.16	5.31	4.33	0.21	0	8.01	22.82	65.96	47.61	78.13	57.17	26.91	11.15	4.9	16.91	23.41	13.31	42.09	15.27	3.35	0
Solyc01g066970	Flowering promoting factor-like 1 (Fragment) (AHRD V1 *--- A6MZJ6_ORYSI)	Other	-2.09824	1.80042e-10	1.31822e-08	38	0	0	0	0	0	0	0	0	0	0	0	0.04	0	0	0	0	0	0.03	0.17	0.26	0	0	0	0	0.04	0.27	13.89	9.23	15.97	3.51	2.03	1.25	0	0.04	0	0.16	0.07	0	0	0
Solyc12g088840	Os07g0619200 protein (Fragment) (AHRD V1 ***- Q0D4L7_ORYSJ); contains Interpro domain(s) IPR018248 EF hand	Calcium signaling	-4.43857	6.13084e-10	4.05599e-08	38	0	0.03	0	0.03	0	0.03	0	0.03	0	0.04	0.22	1.17	0	0.12	0	0.03	1.27	1.38	1.63	2.31	0.07	0	0	0.06	1.98	21.92	90.41	88.63	64.75	26.58	17.88	39.45	0	0.07	0.06	1.76	0.03	0.06	0	0.03
Solyc12g056930	Sulfate transporter 2 (AHRD V1 ***- Q9AT47_SOLLC); contains Interpro domain(s) IPR001902 Sulphate anion transporter	Transport	-1.1387	1.06759e-08	5.65028e-07	38	6.06	7.32	1.67	1.25	0.03	0.11	0	0	0.75	0.34	0.33	0.03	0.03	0.03	0	0	0.27	0.11	0.57	0.37	0.04	0.26	0	0.06	1.38	7.21	14.8	26.14	14.16	11.27	11.17	6.51	1.59	0.29	0.19	0.8	0.03	0	0	0
Solyc01g087150	Mate efflux family protein (AHRD V1 **-- D7KHQ9_ARALY); contains Interpro domain(s) IPR002528 Multi antimicrobial extrusion protein MatE	Transport	-1.40414	6.48171e-07	2.21936e-05	38	0	0.33	0	0	0	0	0	0	0	0	0	0.07	0	0	0	0	0.17	0.08	0.13	0	0	0	0	0	0.39	1.04	14.09	11.15	5.93	5.77	2.69	2.55	0.04	0.04	0	0	0	0	0	0
Solyc02g069290	Transducin-like (AHRD V1 **-- Q6H6D6_ORYSJ); contains Interpro domain(s) IPR011989 Armadillo-like helical	Protein degradation	-1.44893	1.00902e-06	3.27914e-05	38	0.04	0.06	0.03	0.04	0	0	0	0	0.4	0.27	0.65	2.23	0.53	0.11	0	0	0.63	1.41	10.35	13.2	3.71	0.59	0.21	0.07	1.03	3.1	14.86	16.2	9.47	10.49	8.45	10.62	1.19	0.39	0.91	5.89	0.24	0.1	0.12	0.47
Solyc01g100920	Nodulin-like protein (AHRD V1 ***- Q84TV1_GOSHI); contains Interpro domain(s) IPR000620 Protein of unknown function DUF6, transmembrane	Other	-3.44654	3.93272e-06	0.000107448	38	0.04	0.06	0.12	0.37	0	0	0.02	0	0.04	0	0.53	0.44	0	0.04	0.06	0	2.88	2.38	1.71	1.17	0.03	0.09	0.04	0.09	27.78	52.47	120.87	72.32	51.54	80.22	35.62	30.24	0.3	0.11	0.11	0.24	0.09	0.33	0	0.06
Solyc02g064970	Peroxidase (AHRD V1 **** Q43499_SOLLC); contains Interpro domain(s) IPR002016 Haem peroxidase, plant/fungal/bacterial	Peroxidases/redox related	-1.75049	1.40724e-05	0.000321823	38	0	0.06	0.03	0	0	0	0	0	0.12	0	0.04	0.12	0	0	0	0.03	0.54	0.13	0.43	0.62	0	0	0.03	0.09	11.05	12.59	33.22	27.87	17.32	16.82	9.22	8.5	0.17	0	0.03	0.12	0.03	0.04	0.04	0.03
Solyc06g007440	CBL-interacting protein kinase 16 (AHRD V1 **** A0MNK3_POPTR); contains Interpro domain(s) IPR002290 Serine/threonine protein kinase	Kinases	-1.22223	5.80975e-05	0.00105397	38	0.24	0.75	0.61	0.43	0.21	0.17	0.05	0	1.03	0.57	0.36	0.93	0.41	0.17	0.12	0.12	0.07	0	0.14	0.04	0	0	0	0.07	0.19	0.63	2.14	2.08	0.74	0.48	0.44	0.32	0.09	0.23	0.19	0.18	0.38	0.19	0.07	0.16
Solyc11g005320	Ring finger protein (AHRD V1 *-*- O49869_HORVU); contains Interpro domain(s) IPR018957 Zinc finger, C3HC4 RING-type	Protein degradation	-4.10041	6.72654e-05	0.00119237	38	0	0	0	0	0	0	0	0	0	0	0	0	0	0	0	0	0	0	0.07	0	0	0	0	0	0.08	0.86	2.56	0.35	0.09	0.09	0.05	0.08	0	0	0	0	0	0	0	0
Solyc03g079960	Thaumatin-like protein (AHRD V1 ***- Q9FLU2_ARATH); contains Interpro domain(s) IPR001938 Thaumatin, pathogenesis-related	Stress (biotic)	-1.5832	0.000639332	0.00757224	38	0.19	0	0.21	1.23	0.88	0.56	0.37	0.5	0.27	0.31	0.22	0.47	0.48	0.09	0.12	0.29	0.51	2.63	0.32	0.77	0.49	0.23	0.27	0.22	1.69	7.56	32.77	22.93	61.31	24.42	13.62	9.56	0.51	0.58	0.4	0.47	1.21	0.54	0.41	0.85
Solyc01g096280	Cytochrome P450	Other	2.06307	4.56807e-10	3.12247e-08	38	0.4	0	0.14	0	0	0	0	0	0.99	0.06	0.04	0.08	0	0	0	0	0.8	0.21	0	0.03	0.07	0.03	0	0	0.63	0.37	12.11	11.07	21.39	14.03	13.14	2.66	5.81	1.13	1.24	0	0.03	0	0	0.06			Solyc01g096280
Solyc04g014510	Glutamine synthetase (AHRD V1 ***- Q5QJ64_9SOLA); contains Interpro domain(s) IPR008146 Glutamine synthetase, catalytic region	Nitrogen and amino acid metabolism	-3.02879	1.92743e-75	3.96708e-72	38	0.46	0	0	0.95	0.03	0	0	0.03	0.12	0.04	0.36	0.5	0.08	0.04	0	0	3.15	0.64	1.29	0.56	0.1	0	0.07	0.06	25.77	8.61	105.5	93.43	60.59	71.41	27.39	10.74	1.07	0	0	0.41	0.06	0.1	0	0
Solyc04g077990	LOB domain protein 38 (AHRD V1 *-*- D7LT02_ARALY); contains Interpro domain(s) IPR004883 Lateral organ boundaries, LOB	Transcription factors	-3.81354	9.40445e-39	7.25867e-36	38	0.28	0.09	0.06	0.27	1.33	0.15	0.16	0	0.04	0.07	0.14	0.98	0.02	0.28	0.03	0	0.33	0.5	2.5	3.87	1.33	0.38	0.06	0.03	7.98	14.92	231.05	220.4	174.7	131.68	26.49	13.7	0.04	0.12	0.06	4.98	0.06	0.88	0.04	0.09
Solyc12g099210	Invertase inhibitor (AHRD V1 ***- O49908_TOBAC); contains Interpro domain(s) IPR006501 Pectinesterase inhibitor	Cell wall	-2.23624	0.000493407	0.00613415	39	0	0	0	0	0	0	0.06	0.05	0	0	0	0	0	0.03	0	0.06	0	0	0	0.1	0.03	0	0.03	0	0	0	0.02	0.06	0	0	0	0.2	0	0.04	0	0	0	0	0.04	0.23
Solyc08g065610	Vacuolar processing enzyme-1b (AHRD V1 **-- Q852T2_TOBAC); contains Interpro domain(s) IPR001096 Peptidase C13, legumain	Protein targeting	1.21441	1.30768e-20	3.26873e-18	39	0.14	0.19	11.25	82.48	364.12	147.67	514.1	1768.36	1.53	2.44	12.91	37.19	641.66	585.42	668.99	3140.67	1.71	6.6	2.78	93.21	625.49	1234.93	2567.77	6631.91	5.57	13.29	69.76	204.56	310.46	688.87	1296.47	1231.25	2.5	1.54	1.15	22.86	554.23	2308.71	5415.85	16444.6
Solyc02g071090	Purine permease family protein (AHRD V1 **-* D7MCV2_ARALY); contains Interpro domain(s) IPR004853 Protein of unknown function DUF250	Transport	3.00114	1.87183e-08	9.37131e-07	39	0.39	2.23	1.64	3.63	5.79	12.64	14.83	32.88	0	0.29	0.97	1.26	8.55	35.31	28.46	74.67	0	0.66	0.23	5.13	13.21	53.66	64.64	123.98	0.63	0.93	0.51	1.35	3.26	19.83	38.24	42.82	0.87	0.42	2	7.43	9	108.95	93.35	201.51
Solyc02g094300	Uridylyltransferase PII (AHRD V1 *--- C7JBQ7_ACEP3); contains Interpro domain(s) IPR002912 Amino acid-binding ACT	Nitrogen and amino acid metabolism	1.22879	4.88245e-05	0.000908057	39	1.26	2.39	1.67	3.67	1.04	0.41	1.04	0.8	1.85	5.59	1.98	3.14	1.34	1	1.05	2.46	1.74	6.29	1.65	5.38	0.93	1.49	1.56	4.21	0.59	0.83	0.5	0.67	0.68	1.09	0.88	1.57	0.67	1.65	0.96	1.69	1.68	1.36	4.18	6.21
Solyc01g087570	Unknown Protein (AHRD V1)	Unknown	-1.44786	3.59398e-19	7.92558e-17	40	1076.34	223.92	30.61	210.84	377.21	101.85	34.34	46.14	889.06	106.08	36.3	242.23	307.33	32.36	22.76	17.6	1070.41	292.03	146.11	346.2	372.66	52.28	24.02	12.35	1009.62	273.5	142.55	611.71	788.57	307.04	273.16	445.83	356.58	221.49	227.97	179.71	310.74	45.78	8.73	3.7		Solyc01g087570
Solyc11g020960	Proteinase inhibitor II (AHRD V1 ***- B3F0C1_TOBAC); contains Interpro domain(s) IPR003465 Proteinase inhibitor I20, Pin2	Other	-1.3649	3.1749e-18	5.88119e-16	40	514.15	46.4	3.02	0.79	2.42	1.8	1.14	2.23	629.98	97.82	30.75	19	2.6	1.47	1.44	2.62	707.69	173.17	69.26	34.8	8.26	0.63	0.48	1.88	374.8	33.71	24.31	12.6	5.89	6.69	13.8	9.87	545.47	98.14	22.09	2.47	0.91	0.03	0.12	0.31
Solyc06g066750	Unknown Protein (AHRD V1)	Unknown	-3.10031	1.01019e-07	4.28211e-06	40	34.86	1.16	0.18	0.21	0.09	0	0.02	0.03	30.12	2.11	0.25	0.03	0	0	0	0	171.2	23.68	0.28	0.1	0	0.05	0	0	115.71	33.71	0.27	0.12	0.11	0	0	0	73.36	12.12	0.11	0.03	0.06	0.06	0.03	0.03
Solyc03g118780	Thaumatin-like protein (AHRD V1 ***- A8IXE7_BRACM); contains Interpro domain(s) IPR001938 Thaumatin, pathogenesis-related	Stress (biotic)	-1.00474	2.62023e-05	0.000528726	40	272.73	145.77	4.27	0.69	0	0	0.02	0	550.89	81.99	4.13	0.65	0.13	0.13	0	0	456.61	83.45	4.74	4.88	0.1	0.05	0.1	0.09	866.64	272.98	171.61	141.37	52.66	49.99	18.82	25.87	289.91	48.87	4.26	0.7	0.1	0.03	0	0
Solyc07g007860	Proline rich protein (Fragment) (AHRD V1 ---- P93274_MALDO); contains Interpro domain(s) IPR013770 Plant lipid transfer protein and hydrophobic protein, helical	Lipid metabolism and binding	-1.3321	7.11657e-05	0.00124759	40	16.95	4.04	0.03	0	0	0	0	0	14.88	0.56	0	0	0	0	0	0	13.83	1.35	0	0	0	0	0	0	3.95	2.7	0	0	0	0	0	0	8.35	1.5	0.32	0	0	0	0	0
Solyc11g008690	TO23-3 (Fragment) (AHRD V1 *-*- Q3LVQ6_TAROF)	Unknown	-1.01696	0.000115942	0.00188231	40	6.88	0.19	0	0	0	0	0	0	1.55	0	0	0	0	0	0	0	1.26	0.09	0.36	0	0	0	0	0	3.36	1.24	0.38	0.47	0	0.41	0	0.21	2.34	0.88	0	0	0	0	0	0
Solyc08g068140	Unknown Protein (AHRD V1); contains Interpro domain(s) IPR004873 BURP	Other	-2.15392	0.000270093	0.00381051	40	1.66	0.66	0.19	0	0	0.06	0	0	0.69	0.29	0	0	0	0	0	0	0.25	0.82	0	0	0	0.03	0	0	0.97	1.32	0.06	1.99	1.13	0	0.08	0	1.91	0.23	0	0.06	0	0	0	0
Solyc10g078580	Unknown Protein (AHRD V1)	Unknown	-3.12069	0.000339467	0.00458664	40	954.56	77.15	7.35	1.01	0	0.39	0	0	565.49	144.49	18.83	5.18	0.2	0.07	0.03	0.1	721.8	343.15	39.05	2.35	0.84	0.23	0.07	0.06	596.15	246.79	82.74	36.9	5.09	2.64	1.07	1.4	639.9	209.48	103.43	6.84	2.56	0.09	0	0			Solyc10g078580
Solyc06g083880	Unknown Protein (AHRD V1)	Unknown	-1.44649	0.000582029	0.00700552	40	54.17	15.3	5.31	1.87	1.43	0.27	0.21	0.31	41.49	31.73	13.61	2.99	0.5	0.07	0.14	0.15	52.77	25.32	12.82	2.45	0.53	0.34	0.07	0.33	55.43	29.25	12.54	10.46	1.61	1.44	1.18	1.63	18.98	19.15	7.27	1.48	0.17	0.51	0.23	0.51
Solyc06g068690	Glutamyl-tRNA(Gln) amidotransferase subunit A (AHRD V1 ***- A3HSJ3_9BACT); contains Interpro domain(s) IPR000120 Amidase signature enzyme	Other	-1.26717	0.000700282	0.00817908	40	1.22	0.57	0.39	0.22	0.06	0	0	0.07	0.9	0.34	0.29	0.22	0.07	0	0.07	0.09	0.35	0.58	0.04	0	0.11	0.03	0.14	0.07	1.42	1.78	0.12	0.26	0.35	0.1	0.43	0.43	0.95	0.9	0.08	0	0.03	0	0.13	0.25
Solyc10g078470	Tyrosine-specific transport protein (AHRD V1 *-** D7DFI8_CHLTL); contains Interpro domain(s) IPR018227 Tryptophan/tyrosine permease	Transport	1.00748	7.39998e-09	4.05554e-07	40	16.06	8.43	1.89	1.92	0.68	0.03	0	0	24.56	4.68	3.17	0.48	0.28	0.04	0	0	26.48	9.99	6.16	10.13	0.07	0.62	0	0.26	43.27	29.97	11.84	18.33	13.31	3.96	1.87	2.56	10.9	3.03	0.77	0.06	2.06	1.57	0	0
Solyc03g112090	Component of high affinity nitrate transporter (AHRD V1 *--- D2KTV0_LOTJA)	Transport	2.09913	4.0578e-08	1.91752e-06	40	0.49	0.27	0.33	0.19	0.09	0.18	0.38	0.43	1.04	0.55	0.36	0.29	0.05	0.16	0.03	0.48	0.75	0.34	0.28	0.24	0.46	0.26	0.37	0.36	0.92	0.4	0.06	0.25	0.28	0.07	0.32	0.91	0.47	0.45	0.11	0.16	0.3	0.3	0.42	0.79
Solyc10g079350	UDP-glucosyltransferase HvUGT5876 (AHRD V1 ***- D3WYW1_HORVD); contains Interpro domain(s) IPR002213 UDP-glucuronosyl/UDP-glucosyltransferase	Glycosyltransferases	1.47081	0.000166537	0.00255375	40	0.12	0	0	0	0	0	0	0	0.17	0	0	0	0	0	0	0	0.22	0	0	0	0	0	0	0	0.12	0	0	0	0	0	0.03	0	0.17	0	0	0	0	0	0	0
Solyc01g079140	Unknown Protein (AHRD V1)	Unknown	1.05086	0.000352891	0.00473349	40	0.1	0	0	0	0	0	0	0	0.04	0.04	0	0	0	0	0	0	0.06	0	0	0	0	0	0	0	0.06	0	0	0	0	0	0	0	0.15	0	0	0	0	0	0	0
Solyc10g046920	Unknown Protein (AHRD V1)	Unknown	-2.80139	1.90656e-27	7.84826e-25	40	3.39	0.37	0.24	1.61	0.81	0.28	0.19	0.52	13.56	0.77	0.47	1.9	0.46	0.17	0.15	0.35	44.27	3.54	0.96	1.42	0.7	0.36	0.14	0.96	20.65	14.48	1.18	1.13	0.76	0.58	0.36	0.69	1.32	0.63	0.42	1.28	0.76	0.35	0.39	0.67
Solyc11g050940	HAT family dimerisation domain containing protein (AHRD V1 ***- Q2R194_ORYSJ); contains Interpro domain(s) IPR003656 Zinc finger, BED-type predicted	DNA replication, repair and associated proteins	-1.91819	1.52144e-05	0.000344537
Solyc09g091290	Self-incompatibility protein (Fragment) (AHRD V1 -**- C7FE84_PLACA); contains Interpro domain(s) IPR010264 Plant self-incompatibility S1	Other	-2.07498	0.00032044	0.00438069
Solyc03g119100	Terminal flower 1 (Fragment) (AHRD V1 **-- B3VT07_9ROSA); contains Interpro domain(s) IPR008914 Phosphatidylethanolamine-binding protein PEBP	Other	-1.73336	0.000476805	0.00595974
Solyc03g112430	LOB domain protein 1 (AHRD V1 ***- B2KKZ3_ORYSJ); contains Interpro domain(s) IPR004883 Lateral organ boundaries, LOB	Transcription factors	-1.10832	0.000797215	0.00904878
Solyc03g020040	Proteinase inhibitor II (AHRD V1 ***- B3F0C1_TOBAC); contains Interpro domain(s) IPR003465 Proteinase inhibitor I20, Pin2	Other	2.40061	6.93435e-07	2.35692e-05
Solyc03g097610	MtN3-like protein (AHRD V1 **-- Q9LUE3_ARATH); contains Interpro domain(s) IPR018179 RAG1-activating protein 1 homologue	Other	1.77831	0.000378853	0.00499138
Solyc04g006950	Unknown Protein (AHRD V1)	Unknown	-8.68511	1.02463e-32	5.42294e-30
[truncated: 21 more columns]

## Sheet: S1F
Supplemental Table S1F. Lists of vascular associated genes identifed from Arabidopsis roots (Brady et al., 2007), Arabidopsis leaves (Kim et al., 2021) and tomato roots (Kajala et al., 2021). Brady SM, Orlando DA, Lee J-Y, Wang JY, Koch J, Dinneny JR, Mace D, Ohler U, Benfey PN (2007) A High-Resolution Root Spatiotemporal Map Reveals Dominant Expression Patterns. Science 318: 801–806 Kajala K, Go…
Brady et al., 2007					Kajala et al., 2021											Kim et al., 2021
SUC2 (CC in roots)	APL (phloem + CC in roots)	S32 (all protophloem in roots)	S4 (developing xylem)	S18 (maturing xylem)	EN	EP	EXO	gCOR	iCOR	MiCO	MZ	PH	QC	V	XY	PCpp	PP1	PP2	CC
222 genes	325 genes	541 genes	1051 genes	691 genes	496 genes	898 genes	913 genes	769 genes	516 genes	182 genes	526 genes	769 genes	502 genes	481 genes	604 genes	143 genes	122 genes	100 genes	413 genes
AT1G01190	AT1G01225	AT1G01225	AT1G01510	AT1G01240	Solyc00g009140	Solyc00g008165	Solyc00g005840	Solyc00g005840	Solyc00g006805	Solyc00g009765	Solyc00g009070	Solyc00g013160	Solyc00g007090	Solyc00g005000	Solyc00g005080	AT3G15680	AT1G12200	AT4G18340	AT1G23130
AT1G03410	AT1G02950	AT1G02170	AT1G03100	AT1G01550	Solyc00g020040	Solyc00g009080	Solyc00g009120	Solyc00g006805	Solyc00g014840	Solyc00g215560	Solyc00g019750	Solyc00g014850	Solyc00g008915	Solyc00g019740	Solyc00g005907	AT5G64310	AT4G08300	AT1G16530	AT1G67865
AT1G04330	AT1G03990	AT1G02950	AT1G03110	AT1G01900	Solyc00g042840	Solyc00g014790	Solyc00g024150	Solyc00g014840	Solyc00g050130	Solyc01g007830	Solyc00g090870	Solyc00g030520	Solyc00g009050	Solyc01g005320	Solyc00g012708	AT2G16850	AT1G30840	AT1G31850	AT1G64370
AT1G06830	AT1G04330	AT1G03440	AT1G04020	AT1G02450	Solyc00g094530	Solyc00g014800	Solyc00g047180	Solyc00g050130	Solyc01g005140	Solyc01g008780	Solyc00g097960	Solyc00g048510	Solyc00g010525	Solyc01g005520	Solyc00g013130	AT4G35100	AT5G44160	AT1G32540	AT4G19840
AT1G07640	AT1G04780	AT1G03990	AT1G04170	AT1G02640	Solyc00g179240	Solyc00g022080	Solyc00g053440	Solyc00g156980	Solyc01g005305	Solyc01g058530	Solyc00g217560	Solyc00g052430	Solyc00g011160	Solyc01g006060	Solyc00g013181	AT3G45610	AT1G01070	AT1G32550	AT2G18328
AT1G10380	AT1G04880	AT1G04330	AT1G04190	AT1G02720	Solyc00g273110	Solyc00g047200	Solyc00g072400	Solyc00g170200	Solyc01g005410	Solyc01g068020	Solyc00g311230	Solyc00g069880	Solyc00g011175	Solyc01g007770	Solyc00g021650	AT2G27030	AT3G30775	AT1G65000	AT5G18600
AT1G10900	AT1G05610	AT1G04780	AT1G04480	AT1G02860	Solyc01g005110	Solyc00g080750	Solyc00g095860	Solyc01g005140	Solyc01g005680	Solyc01g086800	Solyc01g005380	Solyc00g072100	Solyc00g012435	Solyc01g008460	Solyc00g022103	AT3G52360	AT4G29110	AT1G67865	AT1G67860
AT1G11450	AT1G05760	AT1G04880	AT1G04550	AT1G03070	Solyc01g005220	Solyc00g099160	Solyc00g156980	Solyc01g005305	Solyc01g005980	Solyc01g086995	Solyc01g006997	Solyc00g108550	Solyc00g012440	Solyc01g010200	Solyc00g032943	AT5G60200	AT5G25770	AT1G67870	AT1G67870
AT1G12010	AT1G05770	AT1G05200	AT1G04860	AT1G03080	Solyc01g005670	Solyc00g136565	Solyc00g170200	Solyc01g005410	Solyc01g005990	Solyc01g094540	Solyc01g007110	Solyc00g174340	Solyc00g012704	Solyc01g020190	Solyc00g058480	AT1G50010	AT1G23040	AT1G74670	AT5G45350
AT1G12140	AT1G06490	AT1G05480	AT1G04870	AT1G03090	Solyc01g006850	Solyc00g141360	Solyc00g227860	Solyc01g005680	Solyc01g006380	Solyc01g096860	Solyc01g007180	Solyc00g201160	Solyc00g013120	Solyc01g056830	Solyc00g068985	AT2G18380	AT1G05810	AT1G79110	AT1G64360
AT1G19715	AT1G07640	AT1G05610	AT1G04930	AT1G03445	Solyc01g008472	Solyc00g217960	Solyc00g256710	Solyc01g005980	Solyc01g006790	Solyc01g098340	Solyc01g007200	Solyc00g316530	Solyc00g013140	Solyc01g067700	Solyc00g094540	AT1G54410	AT3G01350	AT2G17730	AT2G32870
AT1G21590	AT1G10360	AT1G05760	AT1G05460	AT1G03610	Solyc01g008490	Solyc01g005350	Solyc01g005590	Solyc01g005990	Solyc01g008250	Solyc01g099480	Solyc01g008260	Solyc01g005000	Solyc00g013155	Solyc01g068140	Solyc00g142170	AT4G34870	AT2G24010	AT2G21210	AT5G09220
AT1G21760	AT1G10380	AT1G05770	AT1G06220	AT1G04540	Solyc01g009330	Solyc01g005370	Solyc01g005630	Solyc01g006380	Solyc01g008910	Solyc01g102650	Solyc01g010835	Solyc01g005150	Solyc00g013186	Solyc01g068370	Solyc00g203660	AT1G67360	AT1G16310	AT2G21640	AT5G04080
AT1G22050	AT1G10900	AT1G06490	AT1G06230	AT1G04760	Solyc01g009470	Solyc01g005800	Solyc01g006670	Solyc01g006790	Solyc01g010180	Solyc01g103000	Solyc01g018010	Solyc01g006240	Solyc00g014395	Solyc01g079630	Solyc00g244290	AT4G15802	AT4G34600	AT2G36680	AT5G220901
AT1G22710	AT1G11450	AT1G07640	AT1G06240	AT1G05170	Solyc01g010520	Solyc01g006050	Solyc01g007020	Solyc01g007130	Solyc01g011510	Solyc01g103580	Solyc01g049810	Solyc01g007260	Solyc00g014820	Solyc01g080260	Solyc01g005010	AT1G14630	AT4G08290	AT2G45660	AT4G00780
AT1G23380	AT1G11570	AT1G08310	AT1G06270	AT1G05310	Solyc01g010770	Solyc01g006070	Solyc01g007130	Solyc01g007890	Solyc01g014107	Solyc01g104320	Solyc01g049920	Solyc01g007955	Solyc00g014830	Solyc01g080380	Solyc01g005890	AT2G29550	AT2G46660	AT3G11840	AT1G076101
AT1G23530	AT1G11720	AT1G10360	AT1G06380	AT1G05330	Solyc01g010920	Solyc01g006580	Solyc01g007190	Solyc01g007960	Solyc01g020150	Solyc01g104525	Solyc01g056620	Solyc01g008485	Solyc00g015737	Solyc01g080490	Solyc01g006195	AT2G16600	AT1G32450	AT3G27110	AT4G16008
AT1G23560	AT1G11915	AT1G10900	AT1G06530	AT1G05850	Solyc01g010937	Solyc01g006610	Solyc01g007890	Solyc01g008250	Solyc01g021670	Solyc01g105390	Solyc01g057854	Solyc01g008530	Solyc00g017235	Solyc01g080580	Solyc01g007750	AT4G37450	AT1G18570	AT3G29631	AT1G06830
AT1G23730	AT1G12010	AT1G11570	AT1G06670	AT1G06020	Solyc01g014620	Solyc01g006910	Solyc01g007960	Solyc01g008910	Solyc01g044240	Solyc01g105480	Solyc01g060070	Solyc01g009200	Solyc00g019980	Solyc01g081610	Solyc01g007895	AT5G61130	AT4G18340	AT3G49580	AT2G16740
AT1G27530	AT1G12140	AT1G11720	AT1G06720	AT1G06100	Solyc01g015070	Solyc01g007800	Solyc01g008300	Solyc01g008925	Solyc01g056930	Solyc01g106120	Solyc01g060250	Solyc01g009210	Solyc00g020020	Solyc01g081620	Solyc01g008200	AT2G45470	AT1G20070	AT4G00330	AT2G21650
AT1G28520	AT1G13050	AT1G11730	AT1G06790	AT1G06120	Solyc01g016460	Solyc01g008160	Solyc01g008650	Solyc01g009430	Solyc01g058220	Solyc01g108450	Solyc01g060390	Solyc01g009215	Solyc00g021655	Solyc01g087140	Solyc01g008400	AT1G04820	AT5G50800	AT4G13670	AT2G30540
AT1G29160	AT1G13195	AT1G11915	AT1G06900	AT1G06390	Solyc01g020130	Solyc01g008420	Solyc01g008810	Solyc01g010180	Solyc01g067010	Solyc01g109420	Solyc01g066440	Solyc01g009220	Solyc00g022090	Solyc01g088220	Solyc01g008660	AT2G21060	AT1G49470	AT4G19120	AT4G16000
AT1G31770	AT1G13920	AT1G12490	AT1G07370	AT1G06470	Solyc01g044480	Solyc01g008760	Solyc01g008925	Solyc01g010700	Solyc01g067290	Solyc01g109440	Solyc01g066600	Solyc01g009340	Solyc00g022100	Solyc01g091040	Solyc01g008730	AT3G52900	AT3G47540	AT4G39470	AT1G47395
AT1G31812	AT1G14530	AT1G13050	AT1G07620	AT1G07120	Solyc01g049770	Solyc01g009160	Solyc01g009430	Solyc01g011510	Solyc01g079790	Solyc01g110735	Solyc01g066620	Solyc01g009760	Solyc00g023590	Solyc01g091160	Solyc01g009690	AT4G31700	AT5G23660	AT5G01840	AT4G15690
AT1G31940	AT1G19270	AT1G13070	AT1G07790	AT1G07380	Solyc01g049880	Solyc01g009400	Solyc01g009860	Solyc01g014107	Solyc01g080320	Solyc01g110910	Solyc01g066710	Solyc01g010190	Solyc00g023700	Solyc01g091330	Solyc01g009870	AT5G64570	AT1G77920	AT5G44160	AT5G64240
AT1G33080	AT1G19715	AT1G13195	AT1G07840	AT1G08340	Solyc01g056480	Solyc01g009410	Solyc01g010350	Solyc01g020150	Solyc01g080415	Solyc01g110995	Solyc01g068155	Solyc01g010220	Solyc00g025290	Solyc01g091920	Solyc01g011020	AT2G25210	AT3G62930	AT5G53030	AT1G47400
AT1G33340	AT1G22050	AT1G13920	AT1G07910	AT1G09440	Solyc01g056580	Solyc01g009935	Solyc01g010640	Solyc01g021670	Solyc01g080900	Solyc01g112380	Solyc01g068190	Solyc01g010230	Solyc00g025400	Solyc01g094210	Solyc01g011410	AT1G64700	AT5G14940	AT5G53060	AT2G47880
AT1G44100	AT1G22710	AT1G14530	AT1G08390	AT1G09610	Solyc01g056590	Solyc01g010020	Solyc01g010700	Solyc01g044240	Solyc01g086925	Solyc02g030460	Solyc01g068540	Solyc01g010390	Solyc00g039990	Solyc01g094890	Solyc01g013885	AT3G53620	AT5G53730	AT5G61390	AT5G57350
AT1G45050	AT1G23530	AT1G14730	AT1G08780	AT1G09890	Solyc01g058020	Solyc01g010140	Solyc01g011092	Solyc01g056930	Solyc01g087090	Solyc02g032950	Solyc01g068630	Solyc01g010470	Solyc00g047190	Solyc01g096120	Solyc01g016410	AT4G26840	AT3G21390	AT1G55190	AT1G72800
AT1G47400	AT1G23550	AT1G15080	AT1G09620	AT1G10670	Solyc01g058520	Solyc01g021600	Solyc01g012750	Solyc01g058220	Solyc01g087200	Solyc02g036290	Solyc01g073770	Solyc01g017070	Solyc00g049210	Solyc01g096450	Solyc01g016550	AT1G35780	AT4G01450	AT1G70980	AT1G76130
AT1G49560	AT1G23730	AT1G16340	AT1G09660	AT1G10800	Solyc01g065680	Solyc01g049925	Solyc01g059900	Solyc01g066910	Solyc01g090790	Solyc02g065160	Solyc01g074020	Solyc01g017330	Solyc00g072405	Solyc01g098480	Solyc01g017187	AT5G52650	AT4G39950	AT2G15830	AT2G216601
AT1G52700	AT1G26450	AT1G22050	AT1G09760	AT1G10810	Solyc01g067180	Solyc01g049975	Solyc01g066910	Solyc01g067010	Solyc01g090900	Solyc02g067105	Solyc01g079240	Solyc01g017530	Solyc00g095465	Solyc01g100780	Solyc01g017440	AT5G02450	AT1G72630	AT2G41090	AT4G15700
AT1G55740	AT1G29520	AT1G23530	AT1G09830	AT1G10850	Solyc01g067230	Solyc01g058100	Solyc01g067030	Solyc01g067290	Solyc01g092950	Solyc02g070920	Solyc01g079320	Solyc01g057840	Solyc00g117655	Solyc01g103245	Solyc01g017740	AT2G32060	AT1G19020	AT2G41200	AT3G61210
AT1G58340	AT1G31200	AT1G23550	AT1G10270	AT1G11190	Solyc01g067280	Solyc01g059980	Solyc01g068250	Solyc01g079260	Solyc01g094220	Solyc02g077920	Solyc01g079550	Solyc01g060130	Solyc00g128870	Solyc01g103460	Solyc01g017860	AT4G34670	AT3G27030	AT3G09560	AT3G62950
AT1G59730	AT1G31335	AT1G23730	AT1G10300	AT1G11350	Solyc01g067610	Solyc01g066340	Solyc01g073720	Solyc01g079790	Solyc01g094485	Solyc02g078810	Solyc01g079830	Solyc01g060240	Solyc00g230060	Solyc01g103790	Solyc01g020285	AT3G53190	AT5G08350	AT3G15510	AT2G32880
AT1G60950	AT1G31812	AT1G27070	AT1G10310	AT1G11740	Solyc01g081460	Solyc01g066525	Solyc01g073725	Solyc01g080210	Solyc01g094790	Solyc02g080250	Solyc01g080300	Solyc01g060450	Solyc00g230080	Solyc01g104010	Solyc01g049910	AT2G43460	AT5G53160	AT3G28210	AT1G227101
AT1G61930	AT1G31880	AT1G27170	AT1G10780	AT1G12260	Solyc01g087000	Solyc01g066700	Solyc01g079260	Solyc01g080320	Solyc01g095240	Solyc02g080635	Solyc01g080910	Solyc01g065500	Solyc00g289230	Solyc01g104355	Solyc01g050010	AT3G60245	AT5G59080	AT3G29270	AT1G24575
AT1G62380	AT1G33340	AT1G28260	AT1G11090	AT1G12450	Solyc01g088005	Solyc01g067120	Solyc01g079700	Solyc01g080415	Solyc01g096430	Solyc02g082557	Solyc01g088440	Solyc01g065690	Solyc01g005825	Solyc01g105010	Solyc01g057270	AT4G00810	AT5G23360	AT3G47550	AT5G15950
AT1G62840	AT1G33480	AT1G28520	AT1G11240	AT1G12500	Solyc01g088230	Solyc01g067330	Solyc01g080210	Solyc01g080570	Solyc01g097910	Solyc02g084090	Solyc01g088620	Solyc01g066450	Solyc01g006210	Solyc01g105880	Solyc01g057430	AT3G56020	AT5G48500	AT3G51000	AT2G20500
AT1G63820	AT1G34480	AT1G29520	AT1G11280	AT1G12780	Solyc01g088810	Solyc01g067860	Solyc01g080570	Solyc01g080900	Solyc01g098020	Solyc02g084170	Solyc01g088630	Solyc01g066510	Solyc01g006290	Solyc01g107800	Solyc01g060085	AT5G64140	AT1G09970	AT5G26000	AT1G452011
AT1G64370	AT1G43000	AT1G30515	AT1G11360	AT1G13130	Solyc01g090500	Solyc01g068420	Solyc01g080790	Solyc01g086920	Solyc01g098730	Solyc02g085340	Solyc01g089870	Solyc01g066850	Solyc01g006665	Solyc01g108100	Solyc01g060205	AT1G69620	AT1G18590	AT5G40980	AT5G546601
AT1G64700	AT1G45616	AT1G30810	AT1G12370	AT1G13450	Solyc01g090840	Solyc01g068475	Solyc01g081250	Solyc01g086925	Solyc01g099130	Solyc02g085370	Solyc01g091800	Solyc01g066860	Solyc01g006780	Solyc01g108420	Solyc01g060210	AT4G31985	AT3G45010	AT5G51740	AT4G14020
AT1G66890	AT1G48840	AT1G31200	AT1G12830	AT1G13900	Solyc01g091360	Solyc01g068545	Solyc01g081270	Solyc01g087040	Solyc01g099510	Solyc02g085705	Solyc01g094010	Solyc01g066940	Solyc01g007240	Solyc01g109230	Solyc01g060410	AT1G80690	AT5G04230	AT5G60860	AT4G15680
AT1G67720	AT1G52700	AT1G31290	AT1G13020	AT1G14190	Solyc01g091430	Solyc01g073810	Solyc01g081630	Solyc01g087090	Solyc01g099650	Solyc02g086760	Solyc01g094780	Solyc01g066957	Solyc01g008640	Solyc01g109330	Solyc01g067250	AT1G22780	AT3G24770	AT1G04440	AT1G75250
AT1G67870	AT1G53035	AT1G31320	AT1G13120	AT1G14240	Solyc01g091570	Solyc01g073820	Solyc01g086920	Solyc01g087200	Solyc01g102637	Solyc02g088117	Solyc01g095160	Solyc01g067165	Solyc01g008790	Solyc01g109610	Solyc01g079170	AT3G20060	AT5G54660	AT1G10600	AT1G53160
AT1G68500	AT1G54330	AT1G31335	AT1G13160	AT1G14440	Solyc01g091820	Solyc01g073830	Solyc01g087040	Solyc01g087970	Solyc01g102840	Solyc02g088945	Solyc01g096130	Solyc01g068360	Solyc01g009770	Solyc01g109655	Solyc01g079200	AT2G40205	AT2G28810	AT1G27540	AT3G032701
AT1G69410	AT1G55740	AT1G31880	AT1G13170	AT1G14890	Solyc01g095715	Solyc01g073860	Solyc01g087440	Solyc01g088590	Solyc01g102960	Solyc02g088956	Solyc01g096475	Solyc01g068380	Solyc01g010130	Solyc01g109720	Solyc01g079800	AT5G02870	AT2G30080	AT1G28380	AT5G17650
AT1G70810	AT1G58340	AT1G31940	AT1G13690	AT1G15960	Solyc01g097360	Solyc01g079920	Solyc01g087970	Solyc01g090790	Solyc01g104055	Solyc02g089495	Solyc01g096770	Solyc01g068410	Solyc01g010970	Solyc01g110150	Solyc01g081040	AT5G62700	AT3G06020	AT1G72720	AT5G026001
AT1G71040	AT1G59640	AT1G33080	AT1G13730	AT1G16480	Solyc01g098527	Solyc01g079940	Solyc01g087980	Solyc01g090900	Solyc01g104413	Solyc02g092533	Solyc01g097070	Solyc01g079290	Solyc01g011080	Solyc01g111110	Solyc01g081210	AT4G39200	AT4G35580	AT2G21530	AT4G36570
AT1G71692	AT1G59730	AT1G33480	AT1G14300	AT1G16500	Solyc01g098805	Solyc01g079960	Solyc01g088590	Solyc01g092950	Solyc01g104710	Solyc02g092537	Solyc01g100430	Solyc01g079430	Solyc01g017170	Solyc01g111310	Solyc01g081293	AT3G11510	AT2G23610	AT2G21940	AT1G79430
AT1G73040	AT1G60030	AT1G34480	AT1G14610	AT1G16520	Solyc01g098940	Solyc01g079970	Solyc01g089907	Solyc01g094220	Solyc01g104950	Solyc03g007930	Solyc01g100455	Solyc01g079460	Solyc01g017400	Solyc01g111400	Solyc01g081297	AT4G13850	AT3G04830	AT2G24040	AT5G63850
AT1G73630	AT1G60350	AT1G42540	AT1G14710	AT1G17090	Solyc01g099450	Solyc01g080010	Solyc01g090560	Solyc01g094260	Solyc01g105420	Solyc03g020070	Solyc01g103360	Solyc01g079850	Solyc01g017410	Solyc01g111500	Solyc01g086893	AT2G37190	AT5G63710	AT3G48390	AT4G15660
AT1G75390	AT1G61563	AT1G43000	AT1G14810	AT1G17360	Solyc01g100240	Solyc01g080020	Solyc01g090610	Solyc01g094410	Solyc01g105960	Solyc03g033410	Solyc01g103590	Solyc01g080290	Solyc01g017420	Solyc02g021340	Solyc01g087007	AT5G48480	AT1G21000	AT4G28740	AT1G19510
AT1G75820	AT1G61760	AT1G45180	AT1G15250	AT1G17950	Solyc01g101220	Solyc01g081560	Solyc01g090680	Solyc01g094485	Solyc01g106170	Solyc03g033825	Solyc01g104990	Solyc01g080400	Solyc01g017485	Solyc02g021475	Solyc01g087332	AT1G67430	AT5G09990	AT5G37670	AT3G21460
AT1G77380	AT1G61830	AT1G45616	AT1G15440	AT1G17960	Solyc01g102270	Solyc01g086680	Solyc01g091455	Solyc01g094790	Solyc01g106500	Solyc03g044710	Solyc01g106375	Solyc01g080700	Solyc01g017490	Solyc02g032080	Solyc01g087340	AT3G16080	AT2G21560	AT5G58790	AT1G03020
AT1G78110	AT1G62400	AT1G48840	AT1G16280	AT1G19170	Solyc01g102450	Solyc01g086730	Solyc01g093965	Solyc01g095240	Solyc01g106820	Solyc03g046547	Solyc01g106640	Solyc01g080770	Solyc01g017720	Solyc02g032550	Solyc01g087565	AT5G47930	AT4G31500	AT1G05060	AT1G09240
AT1G78320	AT1G62430	AT1G49560	AT1G16570	AT1G19230	Solyc01g103270	Solyc01g087010	Solyc01g094250	Solyc01g096430	Solyc01g107420	Solyc03g051950	Solyc01g106910	Solyc01g081020	Solyc01g060300	Solyc02g032580	Solyc01g088245	AT1G74050	AT1G70580	AT1G15880	AT4G00880
AT1G78580	AT1G63310	AT1G53030	AT1G16610	AT1G19300	Solyc01g103980	Solyc01g087520	Solyc01g094260	Solyc01g097770	Solyc01g107460	Solyc03g082560	Solyc01g107140	Solyc01g081400	Solyc01g065590	Solyc02g062650	Solyc01g088820	AT5G61170	AT3G62690	AT1G47240	AT4G15670
AT1G78720	AT1G63900	AT1G53035	AT1G16740	AT1G19700	Solyc01g104720	Solyc01g087570	Solyc01g094410	Solyc01g097910	Solyc01g108570	Solyc03g082725	Solyc01g107240	Solyc01g081600	Solyc01g066453	Solyc02g062690	Solyc01g089950	AT5G02490	AT2G37460	AT2G47330	AT2G245701
AT1G79430	AT1G64370	AT1G54330	AT1G16780	AT1G19940	Solyc01g104910	Solyc01g088400	Solyc01g094700	Solyc01g098020	Solyc01g108700	Solyc03g095970	Solyc01g107490	Solyc01g086720	Solyc01g067690	Solyc02g063430	Solyc01g090130	AT5G20290	AT3G11660	AT3G01050	AT4G00940
AT1G80760	AT1G65910	AT1G55740	AT1G16790	AT1G20030	Solyc01g106520	Solyc01g088450	Solyc01g094965	Solyc01g098730	Solyc01g109390	Solyc03g112200	Solyc01g109050	Solyc01g087150	Solyc01g068060	Solyc02g069600	Solyc01g090810	AT2G01660	AT5G43150	AT3G44620	AT1G12880
AT2G01990	AT1G66890	AT1G55760	AT1G16830	AT1G20110	Solyc01g106810	Solyc01g088490	Solyc01g094970	Solyc01g099020	Solyc01g110195	Solyc03g112220	Solyc01g109070	Solyc01g090240	Solyc01g073755	Solyc02g069620	Solyc01g091050	AT5G37660	AT3G48990	AT3G45140	AT3G562401
AT2G03500	AT1G67870	AT1G55960	AT1G16870	AT1G20390	Solyc01g107370	Solyc01g088530	Solyc01g094990	Solyc01g099130	Solyc01g110670	Solyc03g113170	Solyc01g109970	Solyc01g090400	Solyc01g080040	Solyc02g070660	Solyc01g091060	AT5G18380	AT1G12780	AT3G47490	AT1G487502
AT2G15310	AT1G68230	AT1G56560	AT1G16920	AT1G20550	Solyc01g108000	Solyc01g088750	Solyc01g095305	Solyc01g099240	Solyc01g110682	Solyc03g115920	Solyc01g110570	Solyc01g090550	Solyc01g080830	Solyc02g072240	Solyc01g091145	AT3G56810	AT1G07640	AT3G60070	AT1G51340
AT2G16430	AT1G68430	AT1G59640	AT1G17080	AT1G20850	Solyc01g108050	Solyc01g088830	Solyc01g095520	Solyc01g099510	Solyc01g111630	Solyc03g117400	Solyc01g111670	Solyc01g090710	Solyc01g087480	Solyc02g072570	Solyc01g091450	AT1G78300	AT2G22330	AT3G60080	AT5G507201
AT2G16740	AT1G69580	AT1G59730	AT1G17130	AT1G21780	Solyc01g108200	Solyc01g089900	Solyc01g096280	Solyc01g099650	Solyc02g005100	Solyc03g119070	Solyc01g112165	Solyc01g091715	Solyc01g088780	Solyc02g076880	Solyc01g091770	AT3G63000	AT5G63530	AT4G10100	AT3G629301
AT2G20500	AT1G69970	AT1G60030	AT1G17470	AT1G21810	Solyc01g108320	Solyc01g089903	Solyc01g096320	Solyc01g099745	Solyc02g022934	Solyc04g005120	Solyc02g014450	Solyc01g093990	Solyc01g090225	Solyc02g077230	Solyc01g095220	AT4G12600	AT1G55360	AT4G22758	AT5G46871
AT2G22080	AT1G70670	AT1G60350	AT1G17510	AT1G22480	Solyc01g109085	Solyc01g089930	Solyc01g096420	Solyc01g102637	Solyc02g031840	Solyc04g007170	Solyc02g021230	Solyc01g094690	Solyc01g094590	Solyc02g077300	Solyc01g095430	AT5G45775	AT1G55840	AT5G51280	AT5G10170
AT2G23600	AT1G70810	AT1G61710	AT1G17560	AT1G22610	Solyc01g110035	Solyc01g090645	Solyc01g096510	Solyc01g102840	Solyc02g032170	Solyc04g009000	Solyc02g024010	Solyc01g095250	Solyc01g095140	Solyc02g077400	Solyc01g095810	AT3G48930	AT5G22390	AT1G30480	AT3G63110
AT2G25680	AT1G71692	AT1G61760	AT1G18040	AT1G22650	Solyc01g110640	Solyc01g091100	Solyc01g096620	Solyc01g102960	Solyc02g032560	Solyc04g014940	Solyc02g032870	Solyc01g095610	Solyc01g095330	Solyc02g077440	Solyc01g097195	AT4G18730	AT2G44670	AT4G16210	AT5G18240
AT2G27550	AT1G73040	AT1G61830	AT1G18320	AT1G23040	Solyc01g111933	Solyc01g091110	Solyc01g096720	Solyc01g104055	Solyc02g032800	Solyc04g015400	Solyc02g036310	Solyc01g095950	Solyc01g096080	Solyc02g078040	Solyc01g097220	AT3G12110	AT2G32487	AT5G43150	AT1G564301
AT2G27960	AT1G73370	AT1G62045	AT1G18340	AT1G23260	Solyc01g112175	Solyc01g091140	Solyc01g097155	Solyc01g104413	Solyc02g036470	Solyc04g024880	Solyc02g050207	Solyc01g096250	Solyc01g096220	Solyc02g079950	Solyc01g097230	AT5G56580	AT4G28270	AT1G65590	AT4G02380
AT2G28810	AT1G73630	AT1G62050	AT1G18640	AT1G23470	Solyc02g005115	Solyc01g094270	Solyc01g097520	Solyc01g104710	Solyc02g061820	Solyc04g028580	Solyc02g063220	Solyc01g096255	Solyc01g100230	Solyc02g082285	Solyc01g097730	AT1G49410	AT1G24100	AT3G08530	AT5G27690
AT2G30540	AT1G73850	AT1G62320	AT1G19240	AT1G24030	Solyc02g021160	Solyc01g094380	Solyc01g097770	Solyc01g104950	Solyc02g062570	Solyc04g039850	Solyc02g063280	Solyc01g096880	Solyc01g103120	Solyc02g083400	Solyc01g097830	AT1G09590	AT5G22090	AT4G27745	AT5G044702
AT2G32990	AT1G74720	AT1G62400	AT1G19525	AT1G24440	Solyc02g036130	Solyc01g095550	Solyc01g098570	Solyc01g105030	Solyc02g062710	Solyc04g039980	Solyc02g063300	Solyc01g096960	Solyc01g103190	Solyc02g084570	Solyc01g097930	AT3G04400	AT5G16570	AT5G04230	AT2G205601
AT2G34690	AT1G75290	AT1G62430	AT1G19690	AT1G24600	Solyc02g036300	Solyc01g095830	Solyc01g099020	Solyc01g105420	Solyc02g063150	Solyc04g049410	Solyc02g065000	Solyc01g096970	Solyc01g103400	Solyc02g084950	Solyc01g098455	AT1G54580	AT1G70670	AT1G49470	AT4G37180
AT2G35635	AT1G75620	AT1G63310	AT1G19880	AT1G24764	Solyc02g037495	Solyc01g095840	Solyc01g099240	Solyc01g105960	Solyc02g065170	Solyc04g051660	Solyc02g067960	Solyc01g097440	Solyc01g104430	Solyc02g085110	Solyc01g098540	AT5G20020	AT1G66173	AT2G38450	AT3G55646
AT2G36330	AT1G75720	AT1G63900	AT1G19920	AT1G26290	Solyc02g055460	Solyc01g096193	Solyc01g099340	Solyc01g106170	Solyc02g065685	Solyc04g056290	Solyc02g068580	Solyc01g097825	Solyc01g104630	Solyc02g085120	Solyc01g099380	AT2G18020	AT3G01470	AT3G27570	AT3G14560
AT2G38640	AT1G75820	AT1G64700	AT1G20220	AT1G26300	Solyc02g062300	Solyc01g096980	Solyc01g099370	Solyc01g106500	Solyc02g065805	Solyc04g058060	Solyc02g068895	Solyc01g098190	Solyc01g104890	Solyc02g085130	Solyc01g099440	AT1G02690	AT5G19260	AT5G65575	AT1G73630
AT2G39705	AT1G76040	AT1G65000	AT1G20920	AT1G26570	Solyc02g065690	Solyc01g097540	Solyc01g099745	Solyc01g106820	Solyc02g068075	Solyc04g064590	Solyc02g070820	Solyc01g099645	Solyc01g106100	Solyc02g085360	Solyc01g100630	AT3G59540	AT5G24800	AT1G10865	AT2G41240
AT2G39830	AT1G76770	AT1G65910	AT1G20930	AT1G26620	Solyc02g067970	Solyc01g097550	Solyc01g100760	Solyc01g107420	Solyc02g068200	Solyc04g076527	Solyc02g071450	Solyc01g099960	Solyc01g106230	Solyc02g086300	Solyc01g100640	AT5G60390	AT4G39940	AT1G42990	AT4G01600
AT2G39890	AT1G77380	AT1G66890	AT1G20960	AT1G26820	Solyc02g068260	Solyc01g098320	Solyc01g102675	Solyc01g107460	Solyc02g069207	Solyc04g081670	Solyc02g071590	Solyc01g100890	Solyc01g107690	Solyc02g086840	Solyc01g102770	AT1G07770	AT5G28050	AT2G32487	AT4G328701
AT2G40080	AT1G77700	AT1G67420	AT1G21480	AT1G27340	Solyc02g068645	Solyc01g098960	Solyc01g102685	Solyc01g107660	Solyc02g069290	Solyc05g006320	Solyc02g072320	Solyc01g100900	Solyc01g108610	Solyc02g087100	Solyc01g103260	AT5G20160	AT5G20700	AT4G22160	AT4G360101
AT2G40150	AT1G78320	AT1G67720	AT1G21710	AT1G27380	Solyc02g068790	Solyc01g099160	Solyc01g102900	Solyc01g108490	Solyc02g069460	Solyc05g015043	Solyc02g072450	Solyc01g100920	Solyc01g109210	Solyc02g087520	Solyc01g103275	AT2G33370	AT4G29100	AT5G51620	AT3G25570
AT2G42280	AT1G78720	AT1G67830	AT1G22920	AT1G27440	Solyc02g070020	Solyc01g099330	Solyc01g104030	Solyc01g108570	Solyc02g070940	Solyc05g016260	Solyc02g077315	Solyc01g101120	Solyc01g109250	Solyc02g087800	Solyc01g103300	AT5G58420	AT5G11970	AT1G05070	AT3G21510
AT2G46630	AT1G79380	AT1G68000	AT1G22970	AT1G27690	Solyc02g070230	Solyc01g099870	Solyc01g105030	Solyc01g108700	Solyc02g070980	Solyc05g016395	Solyc02g077690	Solyc01g101260	Solyc01g110020	Solyc02g088952	Solyc01g103340	AT5G13850	AT2G23600	AT3G48740	AT1G076401
AT2G47390	AT1G79430	AT1G68230	AT1G23340	AT1G27920	Solyc02g072560	Solyc01g099920	Solyc01g105410	Solyc01g108860	Solyc02g071010	Solyc05g021410	Solyc02g077840	Solyc01g102440	Solyc01g110684	Solyc02g089130	Solyc01g103500	AT4G14800	AT1G75750	AT1G55840	AT5G676001
AT2G47710	AT1G80760	AT1G68430	AT1G25320	AT1G28470	Solyc02g075625	Solyc01g100390	Solyc01g105497	Solyc01g109140	Solyc02g071720	Solyc05g026350	Solyc02g078760	Solyc01g102520	Solyc02g005423	Solyc02g089460	Solyc01g103620	AT5G45750	AT1G74100	AT3G11930	AT1G19715
AT2G48090	AT2G03500	AT1G68700	AT1G25360	AT1G29050	Solyc02g076920	Solyc01g100410	Solyc01g105660	Solyc01g109390	Solyc02g072100	Solyc05g042070	Solyc02g079460	Solyc01g103140	Solyc02g021770	Solyc02g089550	Solyc01g104417	AT1G72020	AT5G15970	AT4G28270	AT5G502101
AT3G03120	AT2G04350	AT1G69080	AT1G25500	AT1G29060	Solyc02g077470	Solyc01g100880	Solyc01g105770	Solyc01g109500	Solyc02g076670	Solyc05g050320	Solyc02g079510	Solyc01g103530	Solyc02g030130	Solyc02g090600	Solyc01g104434	AT5G66320	AT2G33380	AT3G11020	AT2G15310
AT3G03150	AT2G04890	AT1G69580	AT1G26170	AT1G29200	Solyc02g077550	Solyc01g102280	Solyc01g106340	Solyc01g110195	Solyc02g078150	Solyc05g055290	Solyc02g079830	Solyc01g104260	Solyc02g032303	Solyc02g091700	Solyc01g104650	AT4G36130	AT1G47960	AT5G24800	AT3G165001
AT3G03980	AT2G14620	AT1G69630	AT1G26330	AT1G29230	Solyc02g078285	Solyc01g102680	Solyc01g106480	Solyc01g110670	Solyc02g078380	Solyc06g007300	Solyc02g080150	Solyc01g104290	Solyc02g043810	Solyc02g092190	Solyc01g104810	AT5G17190	AT5G44720	AT3G11660	AT2G322101
AT3G04030	AT2G15310	AT1G69970	AT1G26370	AT1G29590	Solyc02g078510	Solyc01g102890	Solyc01g106780	Solyc01g110682	Solyc02g078860	Solyc06g008990	Solyc02g080550	Solyc01g104520	Solyc02g062040	Solyc02g092450	Solyc01g105495	AT2G36410	AT1G52342	AT2G23600	AT2G210601
AT3G10910	AT2G15680	AT1G70470	AT1G26460	AT1G31470	Solyc02g078740	Solyc01g103295	Solyc01g107050	Solyc01g111630	Solyc02g079200	Solyc06g009985	Solyc02g082930	Solyc01g104660	Solyc02g062860	Solyc02g092523	Solyc01g105823	AT1G18210	AT4G04830	AT4G35750	AT5G121102
AT3G12090	AT2G16430	AT1G70670	AT1G26610	AT1G32100	Solyc02g079580	Solyc01g103330	Solyc01g107060	Solyc01g112260	Solyc02g079270	Solyc06g011530	Solyc02g083120	Solyc01g106177	Solyc02g065540	Solyc02g092700	Solyc01g106175	AT2G35240	AT3G48740	AT1G07590	AT5G29000
AT3G12730	AT2G16740	AT1G73040	AT1G26740	AT1G32740	Solyc02g080040	Solyc01g103390	Solyc01g107390	Solyc02g005100	Solyc02g080190	Solyc06g034140	Solyc02g083765	Solyc01g106205	Solyc02g067300	Solyc02g093280	Solyc01g106600	AT1G70470	AT4G39770	AT2G40880	AT5G65140
AT3G12750	AT2G17260	AT1G73370	AT1G26840	AT1G32850	Solyc02g080950	Solyc01g103470	Solyc01g107660	Solyc02g014150	Solyc02g081050	Solyc06g051990	Solyc02g083770	Solyc01g106310	Solyc02g068390	Solyc02g093695	Solyc01g107990	AT1G15910	AT3G43800	AT3G56240	AT2G16430
AT3G15300	AT2G17730	AT1G73630	AT1G26910	AT1G35460	Solyc02g081000	Solyc01g104550	Solyc01g107900	Solyc02g022934	Solyc02g081610	Solyc06g054220	Solyc02g083775	Solyc01g106650	Solyc02g068877	Solyc02g094050	Solyc01g108560	AT2G40060	AT3G23570	AT5G67600	AT1G56170
AT3G15353	AT2G18380	AT1G73850	AT1G27880	AT1G35780	Solyc02g082600	Solyc01g104850	Solyc01g108490	Solyc02g031840	Solyc02g082200	Solyc06g060690	Solyc02g084365	Solyc01g106805	Solyc02g070220	Solyc03g005160	Solyc01g108970	AT5G38480	AT1G77885	AT3G15353	AT1G15960
AT3G15650	AT4G17790	AT1G74055	AT1G27900	AT1G43040	Solyc02g082720	Solyc01g105225	Solyc01g108860	Solyc02g032170	Solyc02g083810	Solyc06g062320	Solyc02g084960	Solyc01g107430	Solyc02g070620	Solyc03g006810	Solyc01g110643	AT4G21980	AT2G18160	AT5G02380	AT3G212701
AT3G16360	AT2G20800	AT1G74720	AT1G28060	AT1G43790	Solyc02g082763	Solyc01g105550	Solyc01g109140	Solyc02g032560	Solyc02g084380	Solyc06g064510	Solyc02g085010	Solyc01g107625	Solyc02g070877	Solyc03g007090	Solyc01g110686	AT3G07410	AT3G06750		AT1G66080
AT3G16500	AT2G22620	AT1G75290	AT1G28110	AT1G47410	Solyc02g082770	Solyc01g105590	Solyc01g109200	Solyc02g032800	Solyc02g085470	Solyc06g065450	Solyc02g085210	Solyc01g107680	Solyc02g071410	Solyc03g007180	Solyc01g110688	AT2G03090	AT3G11930		AT2G288101
AT3G16560	AT2G24330	AT1G75620	AT1G28420	AT1G48240	Solyc02g083180	Solyc01g105630	Solyc01g109500	Solyc02g036470	Solyc02g085910	Solyc06g071700	Solyc02g085690	Solyc01g107760	Solyc02g077890	Solyc03g007360	Solyc01g110810	AT5G50720	AT3G14990		AT1G01390
AT3G19550	AT2G25280	AT1G75720	AT1G29880	AT1G48280	Solyc02g083285	Solyc01g106610	Solyc01g110360	Solyc02g061820	Solyc02g085935	Solyc06g072970	Solyc02g086315	Solyc01g108190	Solyc02g077910	Solyc03g007460	Solyc01g111750	AT1G30360	AT5G67600		AT3G14940
AT3G21600	AT2G25680	AT1G75820	AT1G29900	AT1G49880	Solyc02g083780	Solyc01g106630	Solyc01g110580	Solyc02g062140	Solyc02g086380	Solyc06g074450	Solyc02g086640	Solyc01g110110	Solyc02g078300	Solyc03g007650	Solyc01g111810	AT5G64080	AT2G02130		AT5G46240
AT3G23630	AT2G27140	AT1G76040	AT1G29940	AT1G49890	Solyc02g084163	Solyc01g107710	Solyc01g111040	Solyc02g062570	Solyc02g086730	Solyc07g005583	Solyc02g086740	Solyc01g110843	Solyc02g078980	Solyc03g007850	Solyc02g005315	AT3G04670	AT4G39800		AT1G598602
AT3G24110	AT2G27300	AT1G76220	AT1G29950	AT1G51540	Solyc02g084260	Solyc01g107720	Solyc01g111230	Solyc02g062710	Solyc02g087600	Solyc07g006870	Solyc02g087150	Solyc01g111275	Solyc02g081060	Solyc03g013440	Solyc02g011680	AT4G32830	AT2G40880		AT5G25450
AT3G24770	AT2G27550	AT1G76230	AT1G30290	AT1G51640	Solyc02g086980	Solyc01g108083	Solyc01g111250	Solyc02g063150	Solyc02g087890	Solyc07g007920	Solyc02g087370	Solyc01g111440	Solyc02g081950	Solyc03g025220	Solyc02g011980	AT1G14380	AT5G16110		AT4G02940
AT3G25400	AT2G27580	AT1G76770	AT1G30440	AT1G53110	Solyc02g087415	Solyc01g108440	Solyc01g111640	Solyc02g064940	Solyc02g088040	Solyc07g021340	Solyc02g087510	Solyc01g111610	Solyc02g082590	Solyc03g025455	Solyc02g011990	AT2G42910	AT1G19000		AT2G167001
AT3G25570	AT2G29410	AT1G76780	AT1G30460	AT1G53290	Solyc02g088345	Solyc01g108740	Solyc01g111800	Solyc02g065170	Solyc02g088070	Solyc07g042600	Solyc02g087610	Solyc01g111700	Solyc02g082617	Solyc03g026160	Solyc02g014187	AT1G10740	AT1G48600		AT5G20830
AT3G43270	AT2G30010	AT1G76970	AT1G30490	AT1G54160	Solyc02g088427	Solyc01g108990	Solyc01g112260	Solyc02g065400	Solyc02g089090	Solyc07g042690	Solyc02g087920	Solyc01g112370	Solyc02g082740	Solyc03g031420	Solyc02g021000	AT5G19260	AT1G07590		AT4G090301
AT3G43430	AT2G31085	AT1G77700	AT1G31230	AT1G54480	Solyc02g088517	Solyc01g109150	Solyc02g005200	Solyc02g065685	Solyc02g089660	Solyc07g045315	Solyc02g088080	Solyc02g011860	Solyc02g082880	Solyc03g033260	Solyc02g050187	AT1G80750	AT4G30530		AT1G28520
AT3G45610	AT5G08350	AT1G78420	AT1G31760	AT1G54790	Solyc02g088770	Solyc01g110060	Solyc02g014150	Solyc02g065780	Solyc02g089690	Solyc07g047940	Solyc02g088170	Solyc02g014470	Solyc02g083170	Solyc03g033270	Solyc02g061940	AT2G38810	AT3G56240		AT4G347101
AT3G46880	AT2G31130	AT1G78720	AT1G31870	AT1G55180	Solyc02g088987	Solyc01g111235	Solyc02g021690	Solyc02g065805	Solyc02g090680	Solyc07g048040	Solyc02g088830	Solyc02g014560	Solyc02g083480	Solyc03g033480	Solyc02g062310	AT2G36130	AT5G12140		AT3G12730
AT3G47500	AT2G31200	AT1G79030	AT1G32440	AT1G55190	Solyc02g090020	Solyc01g111970	Solyc02g030300	Solyc02g066960	Solyc02g091450	Solyc07g062120	Solyc02g089120	Solyc02g020900	Solyc02g083490	Solyc03g033530	Solyc02g062655	AT1G04690	AT5G54770		AT5G548001
AT3G47510	AT5G17450	AT1G79250	AT1G33040	AT1G55265	Solyc02g090505	Solyc01g112120	Solyc02g044020	Solyc02g067050	Solyc02g091560	Solyc07g062440	Solyc02g089170	Solyc02g020960	Solyc02g084180	Solyc03g043770	Solyc02g063200	AT3G45010	AT3G22890		AT1G80830
AT3G48940	AT5G16800	AT1G79380	AT1G33390	AT1G55810	Solyc02g090520	Solyc02g011760	Solyc02g061955	Solyc02g068075	Solyc02g091590	Solyc07g062907	Solyc02g090310	Solyc02g030450	Solyc02g084190	Solyc03g043900	Solyc02g063320	AT3G56760	AT5G43940		AT4G36940
AT3G49220	AT2G32280	AT1G79430	AT1G34010	AT1G55910	Solyc02g091627	Solyc02g014830	Solyc02g062140	Solyc02g068200	Solyc02g092140	Solyc07g064340	Solyc02g090400	Solyc02g031740	Solyc02g084860	Solyc03g044910	Solyc02g065050	AT4G22380	AT5G54760		AT1G357801
AT3G49620	AT5G26940	AT1G80760	AT1G34065	AT1G56270	Solyc02g092050	Solyc02g022920	Solyc02g063390	Solyc02g069207	Solyc02g092410	Solyc08g007290	Solyc02g090720	Solyc02g032100	Solyc02g084900	Solyc03g053023	Solyc02g065410	AT3G44220	AT2G24940		AT5G02970
AT3G50410	AT2G32750	AT1G80850	AT1G34160	AT1G56720	Solyc02g092200	Solyc02g032030	Solyc02g064690	Solyc02g069290	Solyc02g092570	Solyc08g014370	Solyc02g091350	Solyc02g032380	Solyc02g086430	Solyc03g062790	Solyc02g066930	AT4G32720	AT5G19140		AT5G40960
AT3G51680	AT2G34530	AT2G02380	AT1G34270	AT1G57670	Solyc02g092290	Solyc02g032460	Solyc02g064770	Solyc02g069460	Solyc02g092720	Solyc08g014540	Solyc02g092357	Solyc02g032940	Solyc02g086700	Solyc03g063190	Solyc02g067260	AT1G80040	AT5G02380		AT5G053651
AT3G53920	AT2G34540	AT2G03500	AT1G34350	AT1G57870	Solyc02g092515	Solyc02g032490	Solyc02g064940	Solyc02g070080	Solyc02g093197	Solyc08g016410	Solyc02g093420	Solyc02g036260	Solyc02g087160	Solyc03g093330	Solyc02g067270	AT1G14620	AT3G15353		AT5G099902
AT3G57230	AT2G34690	AT2G03980	AT1G35320	AT1G57990	Solyc02g092600	Solyc02g032877	Solyc02g065280	Solyc02g070940	Solyc02g094740	Solyc08g062340	Solyc02g093850	Solyc02g036430	Solyc02g088210	Solyc03g095200	Solyc02g067465	AT5G48870			AT4G16790
AT3G60490	AT2G35585	AT2G04230	AT1G36310	AT1G58070	Solyc02g092650	Solyc02g063440	Solyc02g065400	Solyc02g070980	Solyc03g005770	Solyc08g062450	Solyc02g094480	Solyc02g037590	Solyc02g090120	Solyc03g095420	Solyc02g069570	AT5G57410			AT2G17130
AT3G61210	AT2G36330	AT2G04350	AT1G43860	AT1G58370	Solyc02g093430	Solyc02g063480	Solyc02g065470	Solyc02g071010	Solyc03g005820	Solyc08g062703	Solyc03g005537	Solyc02g044045	Solyc02g090410	Solyc03g096350	Solyc02g069880	AT5G35620			AT1G19640
AT3G61220	AT2G36470	AT2G04550	AT1G44110	AT1G59850	Solyc02g093450	Solyc02g065150	Solyc02g065490	Solyc02g071720	Solyc03g006490	Solyc08g065410	Solyc03g006390	Solyc02g055440	Solyc02g091320	Solyc03g096430	Solyc02g069925	AT4G20270			AT1G69570
AT3G62930	AT2G37590	AT2G04890	AT1G44780	AT1G60810	Solyc02g094260	Solyc02g065230	Solyc02g065780	Solyc02g072100	Solyc03g006880	Solyc08g067160	Solyc03g007200	Solyc02g061850	Solyc02g092620	Solyc03g111400	Solyc02g071190	AT5G15450			AT5G58730
AT3G62950	AT2G37610	AT2G07000	AT1G44835	AT1G62700	Solyc03g005030	Solyc02g065420	Solyc02g066800	Solyc02g076670	Solyc03g007710	Solyc08g067820	Solyc03g007350	Solyc02g062380	Solyc02g092930	Solyc03g112560	Solyc02g072490	AT1G08570			AT3G23230
AT3G62960	AT2G38640	AT2G07673	AT1G45332	AT1G62820	Solyc03g006173	Solyc02g065530	Solyc02g066960	Solyc02g077020	Solyc03g013240	Solyc08g068760	Solyc03g019880	Solyc02g062385	Solyc02g093650	Solyc03g113880	Solyc02g077170	AT2G40290			AT2G265801
AT3G63050	AT2G39830	AT2G07693	AT1G47500	AT1G62990	Solyc03g013460	Solyc02g065550	Solyc02g067050	Solyc02g078150	Solyc03g013340	Solyc08g074350	Solyc03g025370	Solyc02g062460	Solyc02g093660	Solyc03g114020	Solyc02g077310	AT2G37460			AT1G54575
AT3G63110	AT2G40050	AT2G07708	AT1G47720	AT1G63120	Solyc03g013615	Solyc02g065610	Solyc02g067490	Solyc02g078380	Solyc03g019670	Solyc08g074897	Solyc03g026100	Solyc02g062463	Solyc02g093990	Solyc03g114165	Solyc02g077860	AT4G35785			AT1G807602
AT4G00880	AT2G41140	AT2G07712	AT1G48230	AT1G63430	Solyc03g025500	Solyc02g065740	Solyc02g068070	Solyc02g078750	Solyc03g019700	Solyc08g077910	Solyc03g031660	Solyc02g062500	Solyc02g094220	Solyc03g115167	Solyc02g078015	AT5G05180			AT5G52830
AT4G01250	AT2G41200	AT2G07721	AT1G48610	AT1G63520	Solyc03g026210	Solyc02g067250	Solyc02g069250	Solyc02g078860	Solyc03g019790	Solyc08g078380	Solyc03g033710	Solyc02g062760	Solyc03g005315	Solyc03g115220	Solyc02g078330	AT5G08190			AT4G13345
AT4G01897	AT2G41300	AT2G07722	AT1G48650	AT1G63640	Solyc03g031770	Solyc02g069070	Solyc02g069350	Solyc02g079200	Solyc03g025700	Solyc08g082950	Solyc03g033720	Solyc02g062800	Solyc03g005800	Solyc03g117100	Solyc02g080610	AT2G41140			AT1G44100
AT4G02810	AT2G42830	AT2G07723	AT1G48950	AT1G63910	Solyc03g033535	Solyc02g069203	Solyc02g069440	Solyc02g079270	Solyc03g034220	Solyc09g005200	Solyc03g044085	Solyc02g063180	Solyc03g006020	Solyc03g117380	Solyc02g080995	AT5G18790			AT2G15680
AT4G10120	AT5G61280	AT2G07739	AT1G49540	AT1G66690	Solyc03g043720	Solyc02g069320	Solyc02g069455	Solyc02g079570	Solyc03g034320	Solyc09g008690	Solyc03g044470	Solyc02g065010	Solyc03g006270	Solyc03g117500	Solyc02g082040	AT5G57120			AT3G12090
AT4G14020	AT5G59080	AT2G07768	AT1G49630	AT1G66810	Solyc03g044590	Solyc02g069690	Solyc02g069860	Solyc02g079780	Solyc03g044028	Solyc09g008860	Solyc03g044660	Solyc02g065515	Solyc03g006600	Solyc03g117560	Solyc02g082170	AT1G02870			AT5G14070
AT4G15660	AT5G58690	AT2G07773	AT1G49760	AT1G66820	Solyc03g061540	Solyc02g070090	Solyc02g070080	Solyc02g080190	Solyc03g044625	Solyc09g009175	Solyc03g044810	Solyc02g065590	Solyc03g006717	Solyc03g118300	Solyc02g083090	AT5G11630			AT5G528101
AT4G15680	AT2G45900	AT2G12480	AT1G50140	AT1G68200	Solyc03g061560	Solyc02g070180	Solyc02g070480	Solyc02g080200	Solyc03g044747	Solyc09g011620	Solyc03g058430	Solyc02g066830	Solyc03g007540	Solyc03g118370	Solyc02g083370	AT1G65370			AT1G69970
AT4G16400	AT2G46630	AT2G13290	AT1G50490	AT1G68585	Solyc03g063390	Solyc02g070200	Solyc02g070770	Solyc02g080540	Solyc03g062930	Solyc09g011830	Solyc03g059155	Solyc02g067275	Solyc03g007825	Solyc03g118700	Solyc02g084117	AT2G20360			AT5G01600
AT4G16480	AT2G47710	AT2G14620	AT1G50920	AT1G68600	Solyc03g078813	Solyc02g070280	Solyc02g070800	Solyc02g080640	Solyc03g063090	Solyc09g015880	Solyc03g060510	Solyc02g067850	Solyc03g007995	Solyc03g118740	Solyc02g084560	AT1G29470			AT2G15480
AT4G16563	AT5G55400	AT2G15310	AT1G51060	AT1G68660	Solyc03g079860	Solyc02g071070	Solyc02g071030	Solyc02g080790	Solyc03g079865	Solyc09g018220	Solyc03g061590	Solyc02g068160	Solyc03g013620	Solyc03g119480	Solyc02g085285	AT1G10650			AT1G10155
AT4G16980	AT2G48090	AT2G15440	AT1G51170	AT1G69370	Solyc03g080150	Solyc02g071940	Solyc02g071060	Solyc02g081050	Solyc03g080040	Solyc09g031770	Solyc03g062700	Solyc02g068270	Solyc03g026140	Solyc03g120290	Solyc02g085430	AT3G03610			AT5G159601
AT4G19450	AT5G53120	AT2G15680	AT1G51450	AT1G69680	Solyc03g082530	Solyc02g072460	Solyc02g071130	Solyc02g081600	Solyc03g082550	Solyc09g059390	Solyc03g062905	Solyc02g068400	Solyc03g026340	Solyc03g120380	Solyc02g085495				AT3G23210
AT4G19840	AT3G01670	AT2G17260	AT1G51510	AT1G70500	Solyc03g083190	Solyc02g074590	Solyc02g071475	Solyc02g081610	Solyc03g083843	Solyc09g063090	Solyc03g063160	Solyc02g069020	Solyc03g033330	Solyc03g120970	Solyc02g085530				AT4G28640
AT4G21780	AT3G01680	AT2G17730	AT1G51730	AT1G70550	Solyc03g083847	Solyc02g076830	Solyc02g073571	Solyc02g082200	Solyc03g093390	Solyc09g091090	Solyc03g063690	Solyc02g069025	Solyc03g034201	Solyc03g121295	Solyc02g085710				AT2G04170
AT4G22160	AT3G03200	AT2G18245	AT1G52160	AT1G70690	Solyc03g093450	Solyc02g076860	Solyc02g076695	Solyc02g082240	Solyc03g093610	Solyc10g006210	Solyc03g071710	Solyc02g069540	Solyc03g036470	Solyc03g123420	Solyc02g085770				AT5G49660
AT4G22212	AT3G03610	AT2G18380	AT1G52190	AT1G71695	Solyc03g093560	Solyc02g076890	Solyc02g077020	Solyc02g083410	Solyc03g093630	Solyc10g008000	Solyc03g080170	Solyc02g069910	Solyc03g043610	Solyc04g005920	Solyc02g086050				AT1G10380
AT4G23900	AT3G04030	AT2G20510	AT1G52740	AT1G71930	Solyc03g094060	Solyc02g076990	Solyc02g077140	Solyc02g083700	Solyc03g093820	Solyc10g009090	Solyc03g082575	Solyc02g070030	Solyc03g043620	Solyc04g006990	Solyc02g086095				AT3G432702
AT4G24240	AT3G04050	AT2G20515	AT1G53000	AT1G72180	Solyc03g095950	Solyc02g077360	Solyc02g078250	Solyc02g083810	Solyc03g095810	Solyc10g017490	Solyc03g083490	Solyc02g070040	Solyc03g044273	Solyc04g008430	Solyc02g086510				AT2G36330
AT4G24450	AT3G05620	AT2G20800	AT1G53140	AT1G72200	Solyc03g096450	Solyc02g077520	Solyc02g078320	Solyc02g084380	Solyc03g095850	Solyc10g051030	Solyc03g083510	Solyc02g070420	Solyc03g044350	Solyc04g008830	Solyc02g087810				AT1G62570
AT4G24670	AT5G47920	AT2G21370	AT1G53200	AT1G72220	Solyc03g096880	Solyc02g077540	Solyc02g078750	Solyc02g084440	Solyc03g096050	Solyc10g052510	Solyc03g083680	Solyc02g070450	Solyc03g045140	Solyc04g008910	Solyc02g088400				AT3G01960
AT4G25010	AT3G07420	AT2G21770	AT1G53720	AT1G72830	Solyc03g097882	Solyc02g077620	Solyc02g079280	Solyc02g084740	Solyc03g096290	Solyc10g054730	Solyc03g083820	Solyc02g070730	Solyc03g046596	Solyc04g009250	Solyc02g088958				AT3G58720
AT4G26180	AT5G45540	AT2G22620	AT1G54380	AT1G72990	Solyc03g111000	Solyc02g077640	Solyc02g079570	Solyc02g084850	Solyc03g096550	Solyc10g074490	Solyc03g094010	Solyc02g071200	Solyc03g051660	Solyc04g009290	Solyc02g088983				AT5G53590
AT4G31730	AT3G08510	AT2G22840	AT1G54440	AT1G73410	Solyc03g111510	Solyc02g077720	Solyc02g079780	Solyc02g085470	Solyc03g096770	Solyc10g078730	Solyc03g096645	Solyc02g071210	Solyc03g059160	Solyc04g009660	Solyc02g089497				AT5G43380
AT4G32690	AT3G10680	AT2G23950	AT1G54610	AT1G73640	Solyc03g112755	Solyc02g077760	Solyc02g079870	Solyc02g085910	Solyc03g097950	Solyc10g078760	Solyc03g098060	Solyc02g071310	Solyc03g061655	Solyc04g014240	Solyc02g089500				AT4G26970
AT4G33160	AT3G11270	AT2G24330	AT1G54990	AT1G73655	Solyc03g113410	Solyc02g078100	Solyc02g079930	Solyc02g085935	Solyc03g098440	Solyc10g079320	Solyc03g110983	Solyc02g072250	Solyc03g063497	Solyc04g014520	Solyc02g089510				AT2G313902
AT4G34590	AT3G12730	AT2G25660	AT1G55130	AT1G73750	Solyc03g113845	Solyc02g078910	Solyc02g079960	Solyc02g086280	Solyc03g098660	Solyc10g080045	Solyc03g110987	Solyc02g076850	Solyc03g077960	Solyc04g015600	Solyc02g089515				AT5G164501
AT4G36000	AT5G40980	AT2G25680	AT1G55805	AT1G74690	Solyc03g114240	Solyc02g079220	Solyc02g080030	Solyc02g086380	Solyc03g111140	Solyc11g005660	Solyc03g112190	Solyc02g077270	Solyc03g078270	Solyc04g016015	Solyc02g089530				AT2G46630
AT4G36410	AT3G13590	AT2G26780	AT1G56050	AT1G74760	Solyc03g115120	Solyc02g079440	Solyc02g080120	Solyc02g086730	Solyc03g111600	Solyc11g011340	Solyc03g112240	Solyc02g078290	Solyc03g078350	Solyc04g016400	Solyc02g090047				AT1G65150
AT4G37180	AT3G14000	AT2G27030	AT1G56110	AT1G74770	Solyc03g115163	Solyc02g079920	Solyc02g080200	Solyc02g086770	Solyc03g111700	Solyc11g011540	Solyc03g112880	Solyc02g078410	Solyc03g082700	Solyc04g024340	Solyc02g090545				AT3G60720
AT4G37445	AT3G14210	AT2G27140	AT1G56290	AT1G75020	Solyc03g115190	Solyc02g080160	Solyc02g080290	Solyc02g086880	Solyc03g111780	Solyc11g011870	Solyc03g112920	Solyc02g078630	Solyc03g082975	Solyc04g040000	Solyc02g091060				AT5G04980
AT4G38530	AT3G14780	AT2G27300	AT1G56350	AT1G75090	Solyc03g115415	Solyc02g080560	Solyc02g080310	Solyc02g087600	Solyc03g112540	Solyc11g012720	Solyc03g112930	Solyc02g079010	Solyc03g083665	Solyc04g050850	Solyc02g091345				AT5G51440
AT5G01750	AT3G15300	AT2G27580	AT1G59760	AT1G75170	Solyc03g116243	Solyc02g080910	Solyc02g080450	Solyc02g087890	Solyc03g112680	Solyc11g056270	Solyc03g113720	Solyc02g079025	Solyc03g083670	Solyc04g051470	Solyc02g091540				AT3G296702
AT5G02600	AT5G24300	AT2G28240	AT1G59830	AT1G75410	Solyc03g116245	Solyc02g081260	Solyc02g080540	Solyc02g088040	Solyc03g112720	Solyc11g065870	Solyc03g114800	Solyc02g079390	Solyc03g093700	Solyc04g054475	Solyc02g091625				AT2G03500
AT5G03455	AT3G15353	AT2G28420	AT1G59990	AT1G75550	Solyc03g117390	Solyc02g081290	Solyc02g080640	Solyc02g088070	Solyc03g112760	Solyc11g066940	Solyc03g115080	Solyc02g079940	Solyc03g096300	Solyc04g054730	Solyc02g092150				AT4G36410
AT5G03840	AT3G15490	AT2G29410	AT1G60080	AT1G75730	Solyc03g117550	Solyc02g081570	Solyc02g080790	Solyc02g088200	Solyc03g115020	Solyc11g072380	Solyc03g115243	Solyc02g080100	Solyc03g097450	Solyc04g057895	Solyc02g092285				AT5G58900
AT5G04080	AT5G18240	AT2G30010	AT1G60850	AT1G75840	Solyc03g117820	Solyc02g081990	Solyc02g081170	Solyc02g088560	Solyc03g115520	Solyc12g005630	Solyc03g115845	Solyc02g080615	Solyc03g097500	Solyc04g071500	Solyc02g092517				AT5G02260
AT5G04140	AT3G15650	AT2G30110	AT1G61040	AT1G76020	Solyc03g119600	Solyc02g082215	Solyc02g081360	Solyc02g088820	Solyc03g116800	Solyc12g006975	Solyc03g116390	Solyc02g080900	Solyc03g098480	Solyc04g071890	Solyc02g092610				AT2G16050
AT5G04150	AT3G15800	AT2G31085	AT1G61870	AT1G76250	Solyc03g120830	Solyc02g082750	Solyc02g081400	Solyc02g089090	Solyc03g117680	Solyc12g010480	Solyc03g116480	Solyc02g081270	Solyc03g110930	Solyc04g074165	Solyc03g005210				AT2G39850
AT5G04370	AT3G16360	AT2G31130	AT1G61990	AT1G77280	Solyc03g121000	Solyc02g082910	Solyc02g081600	Solyc02g089250	Solyc03g119640	Solyc12g017515	Solyc03g116630	Solyc02g081300	Solyc03g111830	Solyc04g074660	Solyc03g005350				AT1G71100
AT5G05790	AT3G17380	AT2G31200	AT1G62085	AT1G77770	Solyc03g122010	Solyc02g082950	Solyc02g081690	Solyc02g089660	Solyc03g119690	Solyc12g035170	Solyc03g116815	Solyc02g082060	Solyc03g114290	Solyc04g074820	Solyc03g005810				AT4G36710
AT5G06850	AT3G18260	AT2G31870	AT1G62830	AT1G78120	Solyc03g123680	Solyc02g083040	Solyc02g082240	Solyc02g089690	Solyc03g119700	Solyc12g035620	Solyc03g117080	Solyc02g082630	Solyc03g114330	Solyc04g074940	Solyc03g007395				AT2G22480
AT5G07020	AT3G18570	AT2G32010	AT1G63050	AT1G78130	Solyc04g008780	Solyc02g083870	Solyc02g082450	Solyc02g090680	Solyc03g120330	Solyc12g036550	Solyc03g119120	Solyc02g083330	Solyc03g114360	Solyc04g076440	Solyc03g007950				AT1G10170
AT5G09220	AT3G19340	AT2G32280	AT1G63130	AT1G79110	Solyc04g009370	Solyc02g084600	Solyc02g082510	Solyc02g091450	Solyc03g120495	Solyc12g038820	Solyc03g119180	Solyc02g083380	Solyc03g114750	Solyc04g076570	Solyc03g020060				AT5G42146
AT5G13790	AT3G19550	AT2G32750	AT1G63160	AT1G79420	Solyc04g009420	Solyc02g085240	Solyc02g083410	Solyc02g091560	Solyc03g120640	Solyc12g055940	Solyc03g120660	Solyc02g083620	Solyc03g115820	Solyc04g076660	Solyc03g025460				AT5G65210
AT5G14070	AT3G20450	AT2G32990	AT1G63420	AT1G79620	Solyc04g009470	Solyc02g085375	Solyc02g083700	Solyc02g091590	Solyc03g120680	Solyc12g056295	Solyc03g120775	Solyc02g083630	Solyc03g116590	Solyc04g076750	Solyc03g025927				AT4G27435
AT5G16470	AT5G04080	AT2G34530	AT1G63470	AT1G80630	Solyc04g011545	Solyc02g085720	Solyc02g083930	Solyc02g092140	Solyc03g121090	Solyc12g056810	Solyc03g120930	Solyc02g084100	Solyc03g117690	Solyc04g077190	Solyc03g025930				AT2G24100
AT5G16530	AT3G20570	AT2G34540	AT1G63810	AT1G80940	Solyc04g026230	Solyc02g086810	Solyc02g084210	Solyc02g092410	Solyc03g121530	Solyc12g087860	Solyc03g121060	Solyc02g084330	Solyc03g118160	Solyc04g077650	Solyc03g026090				AT5G64510
AT5G17450	AT3G20870	AT2G34690	AT1G63850	AT2G01070	Solyc04g039810	Solyc02g087425	Solyc02g084440	Solyc02g092570	Solyc03g123710	Solyc12g095950	Solyc03g121790	Solyc02g084540	Solyc03g118760	Solyc04g078640	Solyc03g033370				AT5G56795
AT5G18240	AT3G21210	AT2G35585	AT1G63980	AT2G01190	Solyc04g050225	Solyc02g087580	Solyc02g084740	Solyc02g092670	Solyc04g005640		Solyc04g005460	Solyc02g085080	Solyc03g121010	Solyc04g079190	Solyc03g033730				AT3G03910
AT5G19040	AT3G21280	AT2G36400	AT1G64185	AT2G01300	Solyc04g051427	Solyc02g088090	Solyc02g084790	Solyc02g092715	Solyc04g005800		Solyc04g005580	Solyc02g085190	Solyc03g121490	Solyc04g079560	Solyc03g033810				AT1G330801
AT5G20640	AT3G21600	AT2G36470	AT1G64630	AT2G01910	Solyc04g051480	Solyc02g088740	Solyc02g084850	Solyc02g092720	Solyc04g007150		Solyc04g007360	Solyc02g085600	Solyc03g122350	Solyc04g080640	Solyc03g033830				AT4G03430
AT5G25890	AT3G63000	AT2G37590	AT1G64790	AT2G02040	Solyc04g053055	Solyc02g088954	Solyc02g084980	Solyc02g092770	Solyc04g007160		Solyc04g008060	Solyc02g085930	Solyc03g123390	Solyc04g080940	Solyc03g034410				AT5G08130
AT5G26620	AT3G22400	AT2G37610	AT1G64880	AT2G02540	Solyc04g054385	Solyc02g089615	Solyc02g085025	Solyc02g093197	Solyc04g008230		Solyc04g008470	Solyc02g086140	Solyc03g123440	Solyc04g082255	Solyc03g043870				AT1G785801
AT5G29000	AT3G23630	AT2G37880	AT1G65370	AT2G02800	Solyc04g056730	Solyc02g089685	Solyc02g085180	Solyc02g093230	Solyc04g008330		Solyc04g008850	Solyc02g086467	Solyc03g123950	Solyc04g082710	Solyc03g044200				AT5G52510
AT5G40370	AT3G59370	AT2G37950	AT1G65700	AT2G02810	Solyc04g058130	Solyc02g089990	Solyc02g085850	Solyc02g094740	Solyc04g009540		Solyc04g008960	Solyc02g086630	Solyc04g005070	Solyc04g083160	Solyc03g053027				AT5G14500
AT5G40960	AT3G24110	AT2G38550	AT1G66070	AT2G03200	Solyc04g071300	Solyc02g090640	Solyc02g086280	Solyc03g005760	Solyc04g009790		Solyc04g009400	Solyc02g086650	Solyc04g005210	Solyc05g005480	Solyc03g053060				AT2G338101
AT5G40980	AT3G53380	AT2G38840	AT1G66530	AT2G03350	Solyc04g071310	Solyc02g091180	Solyc02g086517	Solyc03g005770	Solyc04g009850		Solyc04g009940	Solyc02g086800	Solyc04g007110	Solyc05g005535	Solyc03g058210				AT5G05790
AT5G41090	AT3G24770	AT2G39080	AT1G67490	AT2G03450	Solyc04g071930	Solyc02g091220	Solyc02g086590	Solyc03g005820	Solyc04g010190		Solyc04g010050	Solyc02g087010	Solyc04g008615	Solyc05g005540	Solyc03g058300				AT3G22850
AT5G42900	AT3G25855	AT2G39830	AT1G68470	AT2G04850	Solyc04g072550	Solyc02g091250	Solyc02g086770	Solyc03g006240	Solyc04g011465		Solyc04g010100	Solyc02g087280	Solyc04g009450	Solyc05g005877	Solyc03g059140				AT5G609702
AT5G43380	AT3G26350	AT2G40050	AT1G68720	AT2G05210	Solyc04g072605	Solyc02g091440	Solyc02g086880	Solyc03g006490	Solyc04g011767		Solyc04g010270	Solyc02g088290	Solyc04g009520	Solyc05g006040	Solyc03g078015				AT5G54960
AT5G43890	AT3G48620	AT2G41140	AT1G68790	AT2G05320	Solyc04g072785	Solyc02g091810	Solyc02g086890	Solyc03g006880	Solyc04g014220		Solyc04g011470	Solyc02g089480	Solyc04g010135	Solyc05g006890	Solyc03g078405				AT5G17450
AT5G47650	AT3G26580	AT2G41200	AT1G68990	AT2G11810	Solyc04g072880	Solyc02g092040	Solyc02g087120	Solyc03g007710	Solyc04g014600		Solyc04g011700	Solyc02g089650	Solyc04g014730	Solyc05g007240	Solyc03g080130				AT3G247701
AT5G48960	AT3G27870	AT2G41210	AT1G69020	AT2G14095	Solyc04g074160	Solyc02g092210	Solyc02g087990	Solyc03g007750	Solyc04g015070		Solyc04g014310	Solyc02g090920	Solyc04g015850	Solyc05g007890	Solyc03g083090				AT1G70800
AT5G49320	AT4G38570	AT2G41300	AT1G69620	AT2G15320	Solyc04g076695	Solyc02g093255	Solyc02g088190	Solyc03g007870	Solyc04g026235		Solyc04g014320	Solyc02g091023	Solyc04g026272	Solyc05g008290	Solyc03g083147				AT4G14580
AT5G49660	AT3G28150	AT2G42800	AT1G69670	AT2G15570	Solyc04g077110	Solyc02g093860	Solyc02g088200	Solyc03g013240	Solyc04g028570		Solyc04g015540	Solyc02g091110	Solyc04g026276	Solyc05g009210	Solyc03g083180				AT4G221601
AT5G50210	AT3G43270	AT2G42830	AT1G69770	AT2G15760	Solyc04g077230	Solyc02g094110	Solyc02g088560	Solyc03g013340	Solyc04g040160		Solyc04g025120	Solyc02g091300	Solyc04g047727	Solyc05g009880	Solyc03g083450				AT5G41990
AT5G50720	AT3G44200	AT2G43230	AT1G71830	AT2G16710	Solyc04g077450	Solyc02g094380	Solyc02g088820	Solyc03g019670	Solyc04g045475		Solyc04g049965	Solyc02g092090	Solyc04g049135	Solyc05g010245	Solyc03g093440				AT1G07367
AT5G50890	AT3G45610	AT2G44000	AT1G71850	AT2G16720	Solyc04g077980	Solyc02g094751	Solyc02g089250	Solyc03g019700	Solyc04g049640		Solyc04g050360	Solyc02g092350	Solyc04g050160	Solyc05g010530	Solyc03g095330				AT4G16480
AT5G51310	AT3G46880	AT2G45900	AT1G72090	AT2G17710	Solyc04g078450	Solyc03g005240	Solyc02g089310	Solyc03g019790	Solyc04g050560		Solyc04g051125	Solyc02g093040	Solyc04g050820	Solyc05g010680	Solyc03g095820				AT5G64687
AT5G52120	AT3G47180	AT2G46630	AT1G72320	AT2G17940	Solyc04g079047	Solyc03g005700	Solyc02g089700	Solyc03g025700	Solyc04g053130		Solyc04g064660	Solyc02g093540	Solyc04g051780	Solyc05g014485	Solyc03g095960				AT5G47050
AT5G53120	AT4G31240	AT2G47710	AT1G72340	AT2G18170	Solyc04g080560	Solyc03g005890	Solyc02g089920	Solyc03g026370	Solyc04g054370		Solyc04g064870	Solyc02g093600	Solyc04g053050	Solyc05g015150	Solyc03g097886				AT3G492202
AT5G53580	AT3G49360	AT3G01490	AT1G72390	AT2G18300	Solyc04g081700	Solyc03g006190	Solyc02g090100	Solyc03g031530	Solyc04g055140		Solyc04g071005	Solyc02g094210	Solyc04g056320	Solyc05g015250	Solyc03g098100				AT1G30110
AT5G53980	AT3G50340	AT3G01670	AT1G72480	AT2G18720	Solyc04g082820	Solyc03g006310	Solyc02g091240	Solyc03g032010	Solyc04g055250		Solyc04g071700	Solyc02g094860	Solyc04g064720	Solyc05g018310	Solyc03g098125				AT5G19900
AT5G54130	AT3G51680	AT3G01680	AT1G73320	AT2G19780	Solyc04g082940	Solyc03g007300	Solyc02g091260	Solyc03g032210	Solyc04g064940		Solyc04g072520	Solyc03g005330	Solyc04g064860	Solyc05g018880	Solyc03g098710				AT5G47060
AT5G54660	AT4G23900	AT3G01960	AT1G73460	AT2G20650	Solyc05g006410	Solyc03g007820	Solyc02g091520	Solyc03g034220	Solyc04g071580		Solyc04g074750	Solyc03g006290	Solyc04g074140	Solyc05g046130	Solyc03g111060				AT4G24240
AT5G56600	AT3G53920	AT3G03170	AT1G73590	AT2G21180	Solyc05g009950	Solyc03g019690	Solyc02g091940	Solyc03g034320	Solyc04g072500		Solyc04g076050	Solyc03g006670	Solyc04g074530	Solyc05g046340	Solyc03g111420				AT4G32690
AT5G57190	AT3G58350	AT3G03200	AT1G73930	AT2G21300	Solyc05g013207	Solyc03g019870	Solyc02g092130	Solyc03g044028	Solyc04g072850		Solyc04g076965	Solyc03g006905	Solyc04g075015	Solyc05g050000	Solyc03g111785				AT5G54840
AT5G57350	AT3G61210	AT3G03550	AT1G73940	AT2G21970	Solyc05g013410	Solyc03g020010	Solyc02g092670	Solyc03g044625	Solyc04g072920		Solyc04g077160	Solyc03g013260	Solyc04g076070	Solyc05g050490	Solyc03g113510				AT3G46880
AT5G57815	AT4G18340	AT3G03610	AT1G74040	AT2G22120	Solyc05g013670	Solyc03g020015	Solyc02g092715	Solyc03g044747	Solyc04g074130		Solyc04g077570	Solyc03g019770	Solyc04g076410	Solyc05g051740	Solyc03g113670				AT1G33340
AT5G58690	AT3G62930	AT3G04030	AT1G74150	AT2G23760	Solyc05g014220	Solyc03g025490	Solyc02g092750	Solyc03g062930	Solyc04g074810		Solyc04g077930	Solyc03g025790	Solyc04g077430	Solyc05g052410	Solyc03g113750				AT5G10830
AT5G59080	AT3G62950	AT3G04050	AT1G74260	AT2G24040	Solyc05g015047	Solyc03g025570	Solyc02g092770	Solyc03g063090	Solyc04g074850		Solyc04g078460	Solyc03g025795	Solyc04g077490	Solyc05g052710	Solyc03g115640				AT3G50910
AT5G60450	AT4G11140	AT3G05620	AT1G74420	AT2G24240	Solyc05g015847	Solyc03g025710	Solyc02g093090	Solyc03g079865	Solyc04g074880		Solyc04g078660	Solyc03g025860	Solyc04g078430	Solyc05g053990	Solyc03g116247				AT1G12420
AT5G63710	AT3G63050	AT3G07420	AT1G75560	AT2G24570	Solyc05g016120	Solyc03g026030	Solyc02g093230	Solyc03g080040	Solyc04g074900		Solyc04g080710	Solyc03g031560	Solyc04g078480	Solyc05g054200	Solyc03g117055				AT1G74660
AT5G63850	AT4G00880	AT3G08510	AT1G75670	AT2G24660	Solyc05g017900	Solyc03g026070	Solyc02g094180	Solyc03g080060	Solyc04g076800		Solyc04g080870	Solyc03g031650	Solyc04g079730	Solyc05g054470	Solyc03g117720				AT1G68740
AT5G63990	AT4G00890	AT3G10680	AT1G75980	AT2G25940	Solyc05g018630	Solyc03g026120	Solyc03g005195	Solyc03g082550	Solyc04g077770		Solyc04g081150	Solyc03g031910	Solyc04g079930	Solyc06g007580	Solyc03g117860				AT3G56970
AT5G64240	AT4G02810	AT3G10840	AT1G76270	AT2G26290	Solyc05g021530	Solyc03g031850	Solyc03g005355	Solyc03g082890	Solyc04g077950		Solyc04g081250	Solyc03g032240	Solyc04g081110	Solyc06g007790	Solyc03g118990				AT1G05000
AT5G66440	AT4G03500	AT3G11270	AT1G76300	AT2G26670	Solyc05g021540	Solyc03g033440	Solyc03g005570	Solyc03g083843	Solyc04g079110		Solyc04g082110	Solyc03g033840	Solyc04g081900	Solyc06g008480	Solyc03g119860				AT1G53690
AT1G11460	AT4G09950	AT3G11760	AT1G76400	AT2G26740	Solyc05g021550	Solyc03g033510	Solyc03g005630	Solyc03g083910	Solyc04g079470		Solyc04g082725	Solyc03g034300	Solyc04g082180	Solyc06g009783	Solyc03g120530				AT4G05020
AT1G21770	AT4G10120	AT3G12160	AT1G77550	AT2G26800	Solyc05g021555	Solyc03g033970	Solyc03g005640	Solyc03g093390	Solyc05g005260		Solyc05g006343	Solyc03g043640	Solyc04g082450	Solyc06g009840	Solyc03g120620				AT3G21230
AT2G23590	AT4G10360	AT3G12730	AT1G77580	AT2G26940	Solyc05g021570	Solyc03g034400	Solyc03g005760	Solyc03g093610	Solyc05g005873		Solyc05g006450	Solyc03g043855	Solyc05g008990	Solyc06g034340	Solyc04g005140				AT5G61760
	AT4G11370	AT3G13590	AT1G77720	AT2G27740	Solyc05g021580	Solyc03g044080	Solyc03g005840	Solyc03g093630	Solyc05g007980		Solyc05g006455	Solyc03g043860	Solyc05g009450	Solyc06g036520	Solyc04g005480				AT5G134202
	AT4G12580	AT3G13965	AT1G77840	AT2G27920	Solyc05g047440	Solyc03g044097	Solyc03g006240	Solyc03g093820	Solyc05g008630		Solyc05g006880	Solyc03g044060	Solyc05g010180	Solyc06g050350	Solyc04g007630				AT4G180201
	AT4G14020	AT3G14000	AT1G78430	AT2G27950	Solyc05g050090	Solyc03g045110	Solyc03g006410	Solyc03g095810	Solyc05g009300		Solyc05g006970	Solyc03g046200	Solyc05g010475	Solyc06g050530	Solyc04g007790				AT5G484801
	AT4G15460	AT3G14210	AT1G78770	AT2G28110	Solyc05g050330	Solyc03g045123	Solyc03g007750	Solyc03g095850	Solyc05g010320		Solyc05g007730	Solyc03g059090	Solyc05g012720	Solyc06g050900	Solyc04g009155				AT1G073001
	AT4G16400	AT3G14780	AT1G78810	AT2G28200	Solyc05g050432	Solyc03g046380	Solyc03g007870	Solyc03g096050	Solyc05g010517		Solyc05g007790	Solyc03g064040	Solyc05g012800	Solyc06g053440	Solyc04g009170				AT2G196201
	AT4G16480	AT3G15353	AT1G79500	AT2G28250	Solyc05g052550	Solyc03g059190	Solyc03g019650	Solyc03g096290	Solyc05g011890		Solyc05g008130	Solyc03g078055	Solyc05g014290	Solyc06g053470	Solyc04g009465				AT5G03495
	AT4G16640	AT3G15490	AT1G79540	AT2G28760	Solyc05g054690	Solyc03g063493	Solyc03g020030	Solyc03g096550	Solyc05g012370		Solyc05g008300	Solyc03g078690	Solyc05g015640	Solyc06g054620	Solyc04g010330				AT5G58590
	AT4G17910	AT3G15680	AT1G79560	AT2G28930	Solyc05g055390	Solyc03g063495	Solyc03g025870	Solyc03g096770	Solyc05g013060		Solyc05g008330	Solyc03g078830	Solyc05g016624	Solyc06g059995	Solyc04g011950				AT5G50890
	AT4G19840	AT3G15770	AT1G79630	AT2G29050	Solyc05g056590	Solyc03g070390	Solyc03g026110	Solyc03g096850	Solyc05g015720		Solyc05g008670	Solyc03g079910	Solyc05g018240	Solyc06g060013	Solyc04g014930				AT2G17820
	AT4G20350	AT3G15800	AT1G80070	AT2G29130	Solyc06g005410	Solyc03g078060	Solyc03g026230	Solyc03g097820	Solyc05g018930		Solyc05g010620	Solyc03g079960	Solyc05g021110	Solyc06g060530	Solyc04g015570				AT1G31750
	AT4G21310	AT3G16030	AT1G80100	AT2G29890	Solyc06g007190	Solyc03g078090	Solyc03g026370	Solyc03g097950	Solyc05g024260		Solyc05g011825	Solyc03g082900	Solyc05g021390	Solyc06g061110	Solyc04g016250				AT5G06850
	AT4G22120	AT3G17380	AT1G80245	AT2G31090	Solyc06g007280	Solyc03g080000	Solyc03g031530	Solyc03g098440	Solyc05g026045		Solyc05g012150	Solyc03g083900	Solyc05g024230	Solyc06g061230	Solyc04g026110				AT1G67365
	AT4G22212	AT3G17730	AT1G80270	AT2G31110	Solyc06g007740	Solyc03g080020	Solyc03g031920	Solyc03g098660	Solyc05g041540		Solyc05g012310	Solyc03g093470	Solyc05g032660	Solyc06g062360	Solyc04g039760				AT4G05390
	AT4G23040	AT3G18260	AT1G80280	AT2G31120	Solyc06g009260	Solyc03g081200	Solyc03g032060	Solyc03g111140	Solyc05g044630		Solyc05g012360	Solyc03g094050	Solyc05g041360	Solyc06g062980	Solyc04g039820				AT5G041501
	AT4G23910	AT3G18570	AT1G80350	AT2G31570	Solyc06g009610	Solyc03g083460	Solyc03g032210	Solyc03g111597	Solyc05g045705		Solyc05g013495	Solyc03g095300	Solyc05g041440	Solyc06g065800	Solyc04g049150				AT1G59740
		AT4G24250	AT3G18670	AT1G80370		Solyc06g011560	Solyc03g083470	Solyc03g033550	Solyc03g111600	Solyc05g049940		Solyc05g014120	Solyc03g095313	Solyc05g046280	Solyc06g066160	Solyc04g049224			AT5G01340
		AT4G24450	AT3G19340	AT1G80620		Solyc06g019190	Solyc03g083660	Solyc03g033610	Solyc03g111700	Solyc05g050130		Solyc05g014500	Solyc03g095317	Solyc05g047530	Solyc06g066170	Solyc04g049226			AT3G536201
		AT4G24560	AT3G20200	AT1G80680		Solyc06g031697	Solyc03g083710	Solyc03g034270	Solyc03g111780	Solyc05g050280		Solyc05g014560	Solyc03g095710	Solyc05g050340	Solyc06g066380	Solyc04g049730			AT2G21130
		AT4G24670	AT3G20450	AT1G80790		Solyc06g034080	Solyc03g083840	Solyc03g044100	Solyc03g112390	Solyc05g050500		Solyc05g017890	Solyc03g097080	Solyc05g051450	Solyc06g068810	Solyc04g050305			AT2G20562
		AT4G26180	AT3G20570	AT1G80930		Solyc06g035610	Solyc03g090990	Solyc03g044790	Solyc03g112540	Solyc05g050530		Solyc05g021105	Solyc03g097150	Solyc05g051992	Solyc06g071320	Solyc04g050565			AT4G240602
		AT4G32270	AT3G20870	AT2G01120		Solyc06g036120	Solyc03g091000	Solyc03g063470	Solyc03g112680	Solyc05g050720		Solyc05g023700	Solyc03g097410	Solyc05g052170	Solyc06g071480	Solyc04g050840			AT2G23950
		AT4G33490	AT3G21210	AT2G01270		Solyc06g036463	Solyc03g091010	Solyc03g078020	Solyc03g112720	Solyc05g051620		Solyc05g024010	Solyc03g097420	Solyc05g052540	Solyc06g072270	Solyc04g050900			AT5G40690
		AT4G34590	AT3G21280	AT2G01950		Solyc06g043260	Solyc03g091020	Solyc03g080060	Solyc03g112760	Solyc05g052030		Solyc05g024370	Solyc03g097570	Solyc05g052890	Solyc06g073055	Solyc04g051390			AT5G35732
		AT4G35010	AT3G21600	AT2G02560		Solyc06g043275	Solyc03g091030	Solyc03g082610	Solyc03g113030	Solyc05g052470		Solyc05g047590	Solyc03g097580	Solyc05g052940	Solyc06g073165	Solyc04g056430			AT3G02800
		AT4G35290	AT3G22400	AT2G03090		Solyc06g050220	Solyc03g093040	Solyc03g082890	Solyc03g115020	Solyc05g052820		Solyc05g050570	Solyc03g097585	Solyc05g053180	Solyc06g074000	Solyc04g056498			AT1G287602
		AT4G35970	AT3G23605	AT2G03130		Solyc06g050830	Solyc03g093050	Solyc03g083720	Solyc03g115520	Solyc05g053950		Solyc05g051215	Solyc03g097590	Solyc05g054870	Solyc06g074850	Solyc04g056505			AT1G78320
		AT4G36410	AT3G23870	AT2G03150		Solyc06g050833	Solyc03g093060	Solyc03g093270	Solyc03g116800	Solyc05g055270		Solyc05g052010	Solyc03g097600	Solyc05g055130	Solyc06g075220	Solyc04g058190			AT5G38710
		AT4G36620	AT3G24110	AT2G04280		Solyc06g051930	Solyc03g093070	Solyc03g093400	Solyc03g117680	Solyc05g055380		Solyc05g052720	Solyc03g097610	Solyc05g055890	Solyc06g075660	Solyc04g064640			AT5G629001
		AT4G37445	AT3G24770	AT2G04630		Solyc06g053520	Solyc03g093130	Solyc03g093890	Solyc03g118240	Solyc05g055910		Solyc05g053020	Solyc03g097650	Solyc06g005310	Solyc06g076010	Solyc04g064650			AT4G24120
		AT5G01480	AT3G25855	AT2G04660		Solyc06g054150	Solyc03g093280	Solyc03g096030	Solyc03g119080	Solyc05g055990		Solyc05g053100	Solyc03g097960	Solyc06g007530	Solyc06g076035	Solyc04g071600			AT3G150201
		AT5G02140	AT3G26100	AT2G04845		Solyc06g054625	Solyc03g093290	Solyc03g096250	Solyc03g119640	Solyc05g056070		Solyc05g053190	Solyc03g098070	Solyc06g008803	Solyc06g076050	Solyc04g072895			AT1G550201
		AT5G02600	AT3G26350	AT2G05250		Solyc06g060010	Solyc03g093625	Solyc03g096420	Solyc03g119690	Solyc05g056200		Solyc05g053320	Solyc03g098190	Solyc06g008805	Solyc06g076330	Solyc04g074905			AT5G54130
		AT5G03530	AT3G26380	AT2G06210		Solyc06g060300	Solyc03g094040	Solyc03g096780	Solyc03g119700	Solyc05g056470		Solyc05g053880	Solyc03g098290	Solyc06g010260	Solyc06g076610	Solyc04g076260			AT2G275101
		AT5G03795	AT3G26580	AT2G06990		Solyc06g060680	Solyc03g094110	Solyc03g096850	Solyc03g119930	Solyc06g005640		Solyc05g054190	Solyc03g098720	Solyc06g016790	Solyc06g082350	Solyc04g076690			AT2G225001
		AT5G03840	AT3G27050	AT2G11890		Solyc06g062450	Solyc03g096460	Solyc03g097030	Solyc03g120330	Solyc06g007760		Solyc05g054530	Solyc03g111055	Solyc06g024203	Solyc06g082460	Solyc04g076720			AT5G11260
		AT5G03960	AT3G27310	AT2G11910		Solyc06g062690	Solyc03g097750	Solyc03g097170	Solyc03g120495	Solyc06g007970		Solyc05g054790	Solyc03g111690	Solyc06g024207	Solyc06g083100	Solyc04g076940			AT3G62260
		AT5G04060	AT3G27870	AT2G13540		Solyc06g063260	Solyc03g097760	Solyc03g097820	Solyc03g120640	Solyc06g008120		Solyc05g054795	Solyc03g111797	Solyc06g024240	Solyc06g084420	Solyc04g077210			AT3G24520
		AT5G04310	AT3G28150	AT2G13600		Solyc06g063270	Solyc03g098300	Solyc03g098120	Solyc03g120680	Solyc06g008590		Solyc05g054840	Solyc03g112460	Solyc06g024380	Solyc06g084450	Solyc04g077290			AT3G05120
		AT5G04310	AT3G44200	AT2G13690		Solyc06g063295	Solyc03g098730	Solyc03g110890	Solyc03g120870	Solyc06g008800		Solyc05g054850	Solyc03g112490	Solyc06g024386	Solyc07g005010	Solyc04g077745			AT5G47650
		AT5G04700	AT3G45610	AT2G15630		Solyc06g064610	Solyc03g111730	Solyc03g111310	Solyc03g121040	Solyc06g008840		Solyc05g054965	Solyc03g112740	Solyc06g025415	Solyc07g005840	Solyc04g077750			AT2G13960
		AT5G04890	AT3G47180	AT2G16440		Solyc06g064895	Solyc03g111790	Solyc03g111597	Solyc03g121090	Solyc06g009370		Solyc05g056090	Solyc03g112785	Solyc06g036170	Solyc07g005920	Solyc04g078200			AT3G04810
		AT5G06850	AT3G48620	AT2G16480		Solyc06g066470	Solyc03g112100	Solyc03g112080	Solyc03g121480	Solyc06g010240		Solyc06g005220	Solyc03g112790	Solyc06g036310	Solyc07g006320	Solyc04g078670			AT2G45160
		AT5G07710	AT3G49360	AT2G17020		Solyc06g068610	Solyc03g112565	Solyc03g112297	Solyc03g121530	Solyc06g033980		Solyc06g005910	Solyc03g112840	Solyc06g043036	Solyc07g007180	Solyc04g078790			AT1G69610
		AT5G11100	AT3G49380	AT2G17250		Solyc06g069270	Solyc03g112970	Solyc03g112390	Solyc03g123710	Solyc06g036680		Solyc06g007480	Solyc03g112860	Solyc06g051060	Solyc07g007690	Solyc04g079040			AT1G32860
		AT5G11990	AT3G50340	AT2G17620		Solyc06g069565	Solyc03g113120	Solyc03g112960	Solyc04g005640	Solyc06g048820		Solyc06g008050	Solyc03g113180	Solyc06g051660	Solyc07g007800	Solyc04g079150			AT4G14990
		AT5G14070	AT3G50920	AT2G17970		Solyc06g072390	Solyc03g113290	Solyc03g113030	Solyc04g005800	Solyc06g050715		Solyc06g009225	Solyc03g113340	Solyc06g053150	Solyc07g007830	Solyc04g079880			AT5G02030
		AT5G16610	AT3G51870	AT2G18220		Solyc06g072690	Solyc03g113300	Solyc03g113580	Solyc04g007150	Solyc06g051960		Solyc06g010030	Solyc03g113540	Solyc06g053230	Solyc07g007950	Solyc04g080285			AT2G28890
		AT5G17260	AT3G52490	AT2G18330		Solyc06g073130	Solyc03g113570	Solyc03g113840	Solyc04g007160	Solyc06g053370		Solyc06g010060	Solyc03g113860	Solyc06g053510	Solyc07g007980	Solyc04g081160			AT1G75820
		AT5G18690	AT3G53380	AT2G18400		Solyc06g073200	Solyc03g114100	Solyc03g114090	Solyc04g008230	Solyc06g053600		Solyc06g035710	Solyc03g113960	Solyc06g053640	Solyc07g008130	Solyc04g081650			AT3G04380
		AT5G18970	AT3G54270	AT2G18780		Solyc06g073210	Solyc03g114130	Solyc03g114450	Solyc04g008310	Solyc06g054300		Solyc06g035790	Solyc03g114390	Solyc06g053950	Solyc07g008660	Solyc04g081660			AT3G28007
		AT5G20030	AT3G56580	AT2G20530		Solyc06g073380	Solyc03g114210	Solyc03g114640	Solyc04g008330	Solyc06g059870		Solyc06g050710	Solyc03g114430	Solyc06g054140	Solyc07g009360	Solyc04g081960			AT5G50200
		AT5G20870	AT3G58350	AT2G20710		Solyc06g074370	Solyc03g114700	Solyc03g114710	Solyc04g008570	Solyc06g060520		Solyc06g050840	Solyc03g114940	Solyc06g054240	Solyc07g017410	Solyc04g082565			AT4G20300
		AT5G22870	AT3G59370	AT2G21060		Solyc06g074620	Solyc03g114890	Solyc03g114850	Solyc04g009030	Solyc06g060560		Solyc06g051040	Solyc03g115780	Solyc06g054280	Solyc07g025510	Solyc04g082860			AT1G48000
		AT5G23170	AT3G59490	AT2G21090		Solyc06g074750	Solyc03g114965	Solyc03g114970	Solyc04g009540	Solyc06g061070		Solyc06g051560	Solyc03g115890	Solyc06g060800	Solyc07g038190	Solyc04g082920			AT3G132751
		AT5G24620	AT3G59900	AT2G21290		Solyc06g076210	Solyc03g115365	Solyc03g115690	Solyc04g009790	Solyc06g061100		Solyc06g051745	Solyc03g116067	Solyc06g062440	Solyc07g041970	Solyc05g005125			AT3G60520
		AT5G25370	AT3G61080	AT2G21440		Solyc06g076400	Solyc03g115450	Solyc03g115930	Solyc04g009795	Solyc06g065390		Solyc06g051840	Solyc03g116940	Solyc06g064660	Solyc07g042490	Solyc05g005310			AT5G279501
		AT5G25490	AT3G61670	AT2G21860		Solyc06g076440	Solyc03g115710	Solyc03g115960	Solyc04g009850	Solyc06g065990		Solyc06g053220	Solyc03g117050	Solyc06g065740	Solyc07g042520	Solyc05g006460			AT1G084651
		AT5G26190	AT3G63000	AT2G22100		Solyc06g082310	Solyc03g115843	Solyc03g116470	Solyc04g010190	Solyc06g067860		Solyc06g053850	Solyc03g117543	Solyc06g066820	Solyc07g042900	Solyc05g006720			AT1G23150
		AT5G26620	AT3G63050	AT2G22400		Solyc07g005410	Solyc03g115847	Solyc03g116490	Solyc04g011465	Solyc06g067980		Solyc06g053930	Solyc03g117630	Solyc06g067975	Solyc07g043240	Solyc05g008550			AT1G14440
		AT5G28960	AT4G00150	AT2G22530		Solyc07g005420	Solyc03g115880	Solyc03g116570	Solyc04g011520	Solyc06g068450		Solyc06g054430	Solyc03g118120	Solyc06g068520	Solyc07g047760	Solyc05g008800			AT2G373302
		AT5G37180	AT4G00350	AT2G23350		Solyc07g006460	Solyc03g116510	Solyc03g116910	Solyc04g011767	Solyc06g068690		Solyc06g059860	Solyc03g118250	Solyc06g069370	Solyc07g048050	Solyc05g009660			AT3G27210
		AT5G37680	AT4G00890	AT2G23380		Solyc07g007240	Solyc03g116580	Solyc03g117070	Solyc04g014220	Solyc06g068850		Solyc06g061130	Solyc03g118915	Solyc06g069697	Solyc07g049400	Solyc05g012000			AT2G41900
		AT5G38070	AT4G02810	AT2G24050		Solyc07g007325	Solyc03g117570	Solyc03g117365	Solyc04g014600	Solyc06g069030		Solyc06g062280	Solyc03g119190	Solyc06g069820	Solyc07g051840	Solyc05g012700			AT1G237301
		AT5G38770	AT4G03270	AT2G24230		Solyc07g008475	Solyc03g118710	Solyc03g118240	Solyc04g015070	Solyc06g069385		Solyc06g062290	Solyc03g119230	Solyc06g071630	Solyc07g053165	Solyc05g013390			AT5G55050
		AT5G40960	AT4G03500	AT2G24630		Solyc07g008930	Solyc03g119160	Solyc03g118720	Solyc04g016070	Solyc06g071670		Solyc06g062430	Solyc03g119340	Solyc06g072650	Solyc07g053640	Solyc05g014060			AT4G15990
		AT5G42720	AT4G04620	AT2G24830		Solyc07g017370	Solyc03g119260	Solyc03g118820	Solyc04g026235	Solyc06g071790		Solyc06g062680	Solyc03g119470	Solyc06g072820	Solyc07g054680	Solyc05g014410			AT2G466601
		AT5G43890	AT4G04900	AT2G24960		Solyc07g018144	Solyc03g119320	Solyc03g119030	Solyc04g028570	Solyc06g074050		Solyc06g062970	Solyc03g119630	Solyc06g072950	Solyc07g055180	Solyc05g014652			AT5G06800
		AT5G44150	AT4G09950	AT2G25060		Solyc07g019500	Solyc03g120000	Solyc03g119080	Solyc04g040160	Solyc06g074200		Solyc06g063130	Solyc03g119895	Solyc06g073980	Solyc07g055213	Solyc05g015590			AT2G05632
		AT5G45160	AT4G10360	AT2G25670		Solyc07g026675	Solyc03g120040	Solyc03g119310	Solyc04g045475	Solyc06g076520		Solyc06g065335	Solyc03g120120	Solyc06g075040	Solyc07g056160	Solyc05g015725			AT1G19370
		AT5G45320	AT4G11140	AT2G25730		Solyc07g026680	Solyc03g120580	Solyc03g119810	Solyc04g049640	Solyc06g076570		Solyc06g066000	Solyc03g120175	Solyc06g076540	Solyc07g056650	Solyc05g016380			AT1G479601
		AT5G47510	AT4G11370	AT2G25760		Solyc07g039525	Solyc03g120590	Solyc03g119880	Solyc04g050560	Solyc06g082300		Solyc06g066750	Solyc03g120950	Solyc06g082440	Solyc07g062210	Solyc05g018050			AT4G13030
		AT5G48060	AT4G12580	AT2G25830		Solyc07g042847	Solyc03g121190	Solyc03g119930	Solyc04g053130	Solyc06g082950		Solyc06g068470	Solyc03g121420	Solyc06g083800	Solyc07g062680	Solyc05g021167			AT2G21640
		AT5G48690	AT4G13600	AT2G25840		Solyc07g052250	Solyc03g121890	Solyc03g120475	Solyc04g054340	Solyc06g083130		Solyc06g069070	Solyc04g005470	Solyc06g083900	Solyc07g062960	Solyc05g021180			AT3G61113
		AT5G49320	AT4G14020	AT2G25870		Solyc07g052460	Solyc03g122320	Solyc03g120870	Solyc04g054370	Solyc06g083490		Solyc06g069550	Solyc04g005770	Solyc06g084200	Solyc07g063850	Solyc05g023730			AT4G15410
		AT5G50120	AT4G15460	AT2G25880		Solyc07g052720	Solyc03g122330	Solyc03g121040	Solyc04g055140	Solyc06g084615		Solyc06g070910	Solyc04g005810	Solyc06g084483	Solyc07g064050	Solyc05g026420			AT5G58980
		AT5G50720	AT4G16400	AT2G26200		Solyc07g054220	Solyc03g123930	Solyc03g121280	Solyc04g055250	Solyc07g005190		Solyc06g071260	Solyc04g007260	Solyc06g084626	Solyc07g065330	Solyc05g039960			AT3G12510
		AT5G51260	AT4G16640	AT2G26460		Solyc07g054560	Solyc03g124020	Solyc03g121480	Solyc04g064530	Solyc07g005750		Solyc06g072018	Solyc04g007350	Solyc07g005710	Solyc07g065530	Solyc05g039965			AT3G62960
		AT5G53030	AT4G17245	AT2G26700		Solyc07g055030	Solyc04g005720	Solyc03g121600	Solyc04g064940	Solyc07g006590		Solyc06g072240	Solyc04g007880	Solyc07g006490	Solyc07g066190	Solyc05g039990			AT2G291251
		AT5G53980	AT4G17510	AT2G26730		Solyc07g055760	Solyc04g007090	Solyc03g123860	Solyc04g071150	Solyc07g006680		Solyc06g072740	Solyc04g007960	Solyc07g007050	Solyc08g005540	Solyc05g041430			AT3G01940
		AT5G54660	AT4G17790	AT2G26760		Solyc07g056330	Solyc04g007620	Solyc04g005550	Solyc04g071580	Solyc07g006700		Solyc06g073760	Solyc04g008250	Solyc07g007125	Solyc08g005580	Solyc05g041700			AT3G22550
		AT5G56600	AT4G17910	AT2G26810		Solyc07g062750	Solyc04g007670	Solyc04g005610	Solyc04g071630	Solyc07g007930		Solyc06g074230	Solyc04g009150	Solyc07g007330	Solyc08g006090	Solyc05g042122			AT1G62840
		AT5G56720	AT4G18240	AT2G26930		Solyc07g063165	Solyc04g008100	Solyc04g005790	Solyc04g072500	Solyc07g008310		Solyc06g076170	Solyc04g009153	Solyc07g008010	Solyc08g006520	Solyc05g044580			AT1G64140
		AT5G57350	AT4G18340	AT2G27330		Solyc07g063460	Solyc04g008190	Solyc04g007400	Solyc04g072850	Solyc07g008620		Solyc06g076940	Solyc04g009240	Solyc07g008260	Solyc08g006830	Solyc05g050540			AT1G73040
		AT5G61260	AT4G18530	AT2G27970		Solyc07g065240	Solyc04g008455	Solyc04g007500	Solyc04g072920	Solyc07g009070		Solyc06g082030	Solyc04g009260	Solyc07g009230	Solyc08g007070	Solyc05g050735			AT4G30240
		AT5G62100	AT4G19840	AT2G27980		Solyc07g065730	Solyc04g009610	Solyc04g007540	Solyc04g074130	Solyc07g014620		Solyc06g083770	Solyc04g014400	Solyc07g009260	Solyc08g007130	Solyc05g050810			AT5G27680
		AT5G62250	AT4G20270	AT2G28450		Solyc07g065810	Solyc04g010210	Solyc04g007685	Solyc04g074450	Solyc07g014730		Solyc06g084095	Solyc04g014420	Solyc07g009510	Solyc08g007670	Solyc05g051330			AT5G56630
		AT5G62960	AT4G20350	AT2G28600		Solyc08g005420	Solyc04g010320	Solyc04g007750	Solyc04g074700	Solyc07g015970		Solyc06g084220	Solyc04g014480	Solyc07g018235	Solyc08g008250	Solyc05g051615			AT3G30841
		AT5G63850	AT4G21110	AT2G29210		Solyc08g007250	Solyc04g011480	Solyc04g007900	Solyc04g074810	Solyc07g017535		Solyc07g005900	Solyc04g015075	Solyc07g019505	Solyc08g008445	Solyc05g052210			AT1G68160
		AT5G64240	AT4G21310	AT2G29540		Solyc08g007380	Solyc04g011920	Solyc04g008170	Solyc04g074850	Solyc07g017683		Solyc07g007860	Solyc04g015660	Solyc07g032497	Solyc08g014350	Solyc05g052860			AT3G54390
		AT5G64780	AT4G21420	AT2G29680		Solyc08g013720	Solyc04g011980	Solyc04g008310	Solyc04g074880	Solyc07g017760		Solyc07g008410	Solyc04g015980	Solyc07g039270	Solyc08g061060	Solyc05g053715			AT5G20150
		AT5G67050	AT4G21980	AT2G29690		Solyc08g013770	Solyc04g015200	Solyc04g008570	Solyc04g074900	Solyc07g022900		Solyc07g008440	Solyc04g016390	Solyc07g039280	Solyc08g061930	Solyc05g054350			AT5G45110
		AT5G67460	AT4G22120	AT2G29760		Solyc08g013850	Solyc04g015610	Solyc04g009030	Solyc04g076190	Solyc07g026640		Solyc07g008495	Solyc04g017807	Solyc07g039287	Solyc08g066490	Solyc05g055140			AT5G51030
		AT5G67470	AT4G23040	AT2G30150		Solyc08g014065	Solyc04g015820	Solyc04g009630	Solyc04g076800	Solyc07g032385		Solyc07g008530	Solyc04g025040	Solyc07g039295	Solyc08g066650	Solyc05g055430			AT5G251701
		AT5G67550	AT4G23900	AT2G30160		Solyc08g023580	Solyc04g016180	Solyc04g009780	Solyc04g076980	Solyc07g032640		Solyc07g008650	Solyc04g026020	Solyc07g039410	Solyc08g066800	Solyc05g055590			AT4G012501
		ATCG00380	AT4G23910	AT2G30200		Solyc08g028700	Solyc04g016440	Solyc04g009795	Solyc04g077670	Solyc07g040680		Solyc07g008710	Solyc04g040210	Solyc07g041340	Solyc08g066810	Solyc05g055690			AT4G31750
		AT1G11460	AT4G24210	AT2G30470		Solyc08g028940	Solyc04g028380	Solyc04g011520	Solyc04g077770	Solyc07g040950		Solyc07g009170	Solyc04g050990	Solyc07g041680	Solyc08g066860	Solyc06g005050			AT5G56530
		AT2G21030	AT4G24250	AT2G31240		Solyc08g036560	Solyc04g028400	Solyc04g011640	Solyc04g077950	Solyc07g041780		Solyc07g009333	Solyc04g051150	Solyc07g041735	Solyc08g067500	Solyc06g005340			AT2G02020
		AT1G61566	AT4G24450	AT2G31270		Solyc08g036615	Solyc04g040090	Solyc04g014290	Solyc04g079110	Solyc07g042015		Solyc07g009470	Solyc04g053145	Solyc07g045260	Solyc08g067630	Solyc06g005450			AT1G16510
		AT1G70680	AT4G24560	AT2G31725		Solyc08g045870	Solyc04g045560	Solyc04g014330	Solyc04g079360	Solyc07g043330		Solyc07g015985	Solyc04g054260	Solyc07g047750	Solyc08g068160	Solyc06g005520			AT2G18600
		AT2G15690	AT4G24670	AT2G31740		Solyc08g061107	Solyc04g050310	Solyc04g014470	Solyc04g079470	Solyc07g044860		Solyc07g017293	Solyc04g054500	Solyc07g049670	Solyc08g068350	Solyc06g008780			AT4G19700
		AT3G44160	AT4G25000	AT2G32070		Solyc08g061490	Solyc04g050417	Solyc04g014530	Solyc04g079640	Solyc07g045310		Solyc07g039380	Solyc04g054690	Solyc07g052480	Solyc08g068420	Solyc06g008807			AT3G60630
		AT5G04680	AT4G26180	AT2G33210		Solyc08g062275	Solyc04g050790	Solyc04g014740	Solyc04g080250	Solyc07g049290		Solyc07g041290	Solyc04g054720	Solyc07g052690	Solyc08g074683	Solyc06g009340			AT5G21910
		AT5G28910	AT4G26920	AT2G33290		Solyc08g065820	Solyc04g051120	Solyc04g014990	Solyc04g080630	Solyc07g052290		Solyc07g041500	Solyc04g058080	Solyc07g053890	Solyc08g074865	Solyc06g009375			AT4G116601
			AT4G28130	AT2G33560		Solyc08g066140	Solyc04g054760	Solyc04g015040	Solyc04g082010	Solyc07g052440		Solyc07g042300	Solyc04g071490	Solyc07g054090	Solyc08g075510	Solyc06g009890			AT2G02230
			AT4G28330	AT2G33680		Solyc08g066190	Solyc04g056330	Solyc04g016070	Solyc04g082250	Solyc07g052707		Solyc07g042950	Solyc04g072030	Solyc07g054780	Solyc08g075840	Solyc06g017850			AT3G59910
			AT4G30935	AT2G33730		Solyc08g066290	Solyc04g056507	Solyc04g040120	Solyc04g082630	Solyc07g052850		Solyc07g042960	Solyc04g072780	Solyc07g055220	Solyc08g076685	Solyc06g018000			AT5G08565
			AT4G31020	AT2G34040		Solyc08g066940	Solyc04g056620	Solyc04g049970	Solyc05g005180	Solyc07g053630		Solyc07g042970	Solyc04g072890	Solyc07g055610	Solyc08g077900	Solyc06g019200			AT4G34740
			AT4G31240	AT2G34060		Solyc08g067840	Solyc04g071270	Solyc04g050270	Solyc05g005260	Solyc07g056540		Solyc07g043070	Solyc04g074520	Solyc07g055690	Solyc08g079005	Solyc06g024415			AT3G01990
			AT4G32270	AT2G34640		Solyc08g075705	Solyc04g074390	Solyc04g054340	Solyc05g005680	Solyc07g056670		Solyc07g048000	Solyc04g077010	Solyc07g062900	Solyc08g079120	Solyc06g025425			AT4G39780
			AT4G33490	AT2G34710		Solyc08g075825	Solyc04g074400	Solyc04g054520	Solyc05g005873	Solyc07g061790		Solyc07g049230	Solyc04g077050	Solyc07g063780	Solyc08g079240	Solyc06g035420			AT5G57190
			AT4G33660	AT2G34780		Solyc08g076520	Solyc04g074470	Solyc04g054800	Solyc05g005930	Solyc07g062060		Solyc07g052740	Solyc04g077690	Solyc07g065970	Solyc08g079740	Solyc06g035620			AT1G71010
			AT4G33925	AT2G35030		Solyc08g076890	Solyc04g074780	Solyc04g055100	Solyc05g006340	Solyc07g062170		Solyc07g053570	Solyc04g077925	Solyc07g066340	Solyc08g080100	Solyc06g035960			AT4G36910
			AT4G34080	AT2G35040		Solyc08g078190	Solyc04g074920	Solyc04g055207	Solyc05g006750	Solyc07g062740		Solyc07g053580	Solyc04g078110	Solyc07g066360	Solyc08g080250	Solyc06g036210			AT5G65280
			AT4G35010	AT2G35160		Solyc08g079110	Solyc04g074930	Solyc04g057940	Solyc05g007230	Solyc07g062820		Solyc07g053940	Solyc04g078590	Solyc07g066450	Solyc08g080390	Solyc06g036467			AT5G39760
			AT4G35290	AT2G35170		Solyc08g081195	Solyc04g074950	Solyc04g064530	Solyc05g007470	Solyc07g064690		Solyc07g054480	Solyc04g079960	Solyc08g005220	Solyc08g080920	Solyc06g043113			AT1G29357
			AT4G35870	AT2G35605		Solyc08g081230	Solyc04g076130	Solyc04g071150	Solyc05g007980	Solyc07g064940		Solyc07g054600	Solyc04g079990	Solyc08g005640	Solyc08g081493	Solyc06g048890			AT5G01200
			AT4G35970	AT2G35795		Solyc08g082960	Solyc04g076710	Solyc04g071290	Solyc05g008630	Solyc07g065220		Solyc07g054760	Solyc04g080120	Solyc08g006254	Solyc08g081520	Solyc06g048900			AT1G74510
			AT4G36450	AT2G36200		Solyc08g083155	Solyc04g077130	Solyc04g071630	Solyc05g009300	Solyc07g066310		Solyc07g054870	Solyc04g080260	Solyc08g006256	Solyc08g081570	Solyc06g048920			AT3G60160
			AT4G36620	AT2G36230		Solyc09g005520	Solyc04g077240	Solyc04g071870	Solyc05g010320	Solyc08g006250		Solyc07g055840	Solyc04g080420	Solyc08g006850	Solyc08g081830	Solyc06g049030			AT3G03120
			AT4G37445	AT2G36240		Solyc09g006000	Solyc04g077250	Solyc04g071900	Solyc05g010517	Solyc08g006770		Solyc07g055940	Solyc04g080510	Solyc08g007100	Solyc08g082000	Solyc06g051190			AT1G70505
			AT4G37740	AT2G36480		Solyc09g007720	Solyc04g077835	Solyc04g074420	Solyc05g011860	Solyc08g006970		Solyc07g056460	Solyc04g080520	Solyc08g007475	Solyc08g082345	Solyc06g051370			AT2G20850
			AT4G38570	AT2G36930		Solyc09g008505	Solyc04g077840	Solyc04g074430	Solyc05g011890	Solyc08g007580		Solyc07g061890	Solyc04g081120	Solyc08g008010	Solyc09g007420	Solyc06g052020			AT5G01610
			AT4G38590	AT2G37020		Solyc09g008770	Solyc04g078040	Solyc04g074450	Solyc05g011940	Solyc08g008440		Solyc07g062930	Solyc04g081390	Solyc08g016797	Solyc09g008530	Solyc06g053675			AT1G20920
			AT4G39010	AT2G37210		Solyc09g009130	Solyc04g078360	Solyc04g074590	Solyc05g012370	Solyc08g008500		Solyc07g063020	Solyc04g081460	Solyc08g028915	Solyc09g008750	Solyc06g059805			AT5G637101
			AT5G01370	AT2G37400		Solyc09g009360	Solyc04g078500	Solyc04g074680	Solyc05g012580	Solyc08g013670		Solyc07g063090	Solyc04g081560	Solyc08g036500	Solyc09g009700	Solyc06g060535			AT2G29410
			AT5G01480	AT2G37560		Solyc09g009430	Solyc04g079410	Solyc04g074700	Solyc05g013060	Solyc08g013756		Solyc07g063140	Solyc04g081590	Solyc08g036520	Solyc09g009720	Solyc06g062310			AT4G345901
			AT5G02140	AT2G37630		Solyc09g009760	Solyc04g079600	Solyc04g074830	Solyc05g013380	Solyc08g013758		Solyc07g063170	Solyc04g081910	Solyc08g044270	Solyc09g011045	Solyc06g064680			AT1G616602
			AT5G02460	AT2G37790		Solyc09g010564	Solyc04g079680	Solyc04g076190	Solyc05g015720	Solyc08g014090		Solyc07g063290	Solyc04g081990	Solyc08g060860	Solyc09g011960	Solyc06g068065			AT4G02140
			AT5G02490	AT2G37890		Solyc09g010566	Solyc04g079700	Solyc04g076355	Solyc05g018653	Solyc08g016000		Solyc07g064310	Solyc04g082220	Solyc08g066320	Solyc09g014240	Solyc06g068630			AT3G046701
			AT5G02570	AT2G37990		Solyc09g011023	Solyc04g079820	Solyc04g076980	Solyc05g018930	Solyc08g021890		Solyc07g064920	Solyc04g082520	Solyc08g066620	Solyc09g014520	Solyc06g068790			AT4G22340
			AT5G02600	AT2G38090		Solyc09g011780	Solyc04g080840	Solyc04g077000	Solyc05g024260	Solyc08g023540		Solyc07g065180	Solyc05g005040	Solyc08g066640	Solyc09g014870	Solyc06g068940			AT4G304701
			AT5G03455	AT2G38620		Solyc09g013160	Solyc04g080950	Solyc04g077670	Solyc05g025910	Solyc08g028780		Solyc07g065460	Solyc05g005320	Solyc08g067510	Solyc09g015020	Solyc06g069350			AT5G13290
			AT5G03530	AT2G38810		Solyc09g015000	Solyc04g080955	Solyc04g079030	Solyc05g026045	Solyc08g028900		Solyc07g065540	Solyc05g005460	Solyc08g067595	Solyc09g015475	Solyc06g069790			AT5G17050
			AT5G03795	AT2G39260		Solyc09g015320	Solyc04g080990	Solyc04g079360	Solyc05g041540	Solyc08g062290		Solyc07g065590	Solyc05g006000	Solyc08g068590	Solyc09g018490	Solyc06g070900			AT1G10410
			AT5G03840	AT2G39290		Solyc09g015330	Solyc04g081130	Solyc04g079520	Solyc05g044630	Solyc08g062610		Solyc07g065720	Solyc05g006020	Solyc08g075000	Solyc09g025245	Solyc06g071580			AT3G04030
			AT5G04060	AT2G39795		Solyc09g015770	Solyc04g081220	Solyc04g079640	Solyc05g045705	Solyc08g063040		Solyc07g065940	Solyc05g006160	Solyc08g075500	Solyc09g037083	Solyc06g072370			AT1G67300
			AT5G04080	AT2G39870		Solyc09g018890	Solyc04g082190	Solyc04g079760	Solyc05g047580	Solyc08g068230		Solyc07g066540	Solyc05g006210	Solyc08g077950	Solyc09g055830	Solyc06g072430			AT1G51170
			AT5G04310	AT2G39910		Solyc09g037087	Solyc04g082870	Solyc04g079845	Solyc05g049940	Solyc08g068700		Solyc08g005060	Solyc05g006580	Solyc08g078490	Solyc09g057903	Solyc06g072540			AT2G409001
			AT5G04310	AT2G40010		Solyc09g037130	Solyc05g005520	Solyc04g080250	Solyc05g050130	Solyc08g074480		Solyc08g005210	Solyc05g006610	Solyc08g080030	Solyc09g061450	Solyc06g072900			AT4G167101
			AT5G04700	AT2G40290		Solyc09g055700	Solyc05g006010	Solyc04g080310	Solyc05g050280	Solyc08g075810		Solyc08g006100	Solyc05g006690	Solyc08g080580	Solyc09g061930	Solyc06g073137			AT5G13970
			AT5G04890	AT2G40360		Solyc09g057587	Solyc05g006110	Solyc04g080380	Solyc05g050500	Solyc08g077530		Solyc08g006180	Solyc05g006700	Solyc08g082560	Solyc09g065590	Solyc06g076110			AT1G806901
			AT5G04900	AT2G40570		Solyc09g057760	Solyc05g006607	Solyc04g080630	Solyc05g050530	Solyc08g078010		Solyc08g006240	Solyc05g006830	Solyc08g083230	Solyc09g065655	Solyc06g082915			AT2G42670
			AT5G04980	AT2G40650		Solyc09g057940	Solyc05g006705	Solyc04g080750	Solyc05g050720	Solyc08g078870		Solyc08g007200	Solyc05g006850	Solyc09g005030	Solyc09g072660	Solyc06g083160			AT3G09810
			AT5G07710	AT2G40660		Solyc09g059250	Solyc05g006920	Solyc04g081320	Solyc05g051620	Solyc08g078910		Solyc08g014050	Solyc05g006860	Solyc09g007130	Solyc09g072820	Solyc06g083250			AT3G45090
			AT5G08350	AT2G41820		Solyc09g059285	Solyc05g007550	Solyc04g081860	Solyc05g052030	Solyc08g078930		Solyc08g014100	Solyc05g006870	Solyc09g007890	Solyc09g072970	Solyc06g083570			AT5G04840
			AT5G11100	AT2G42740		Solyc09g059380	Solyc05g007580	Solyc04g082010	Solyc05g052470	Solyc08g078940		Solyc08g016580	Solyc05g007680	Solyc09g009300	Solyc09g074920	Solyc06g084120			AT1G781101
			AT5G11990	AT2G42770		Solyc09g059430	Solyc05g007940	Solyc04g082050	Solyc05g052680	Solyc08g078950		Solyc08g022240	Solyc05g007720	Solyc09g010870	Solyc09g075100	Solyc06g084130			AT1G19270
			AT5G13880	AT2G42810		Solyc09g060100	Solyc05g008020	Solyc04g082500	Solyc05g052820	Solyc08g079230		Solyc08g023285	Solyc05g008390	Solyc09g011070	Solyc09g075900	Solyc07g005070			AT1G78050
			AT5G14070	AT2G43260		Solyc09g063010	Solyc05g008150	Solyc04g082630	Solyc05g053950	Solyc08g079590		Solyc08g042140	Solyc05g008890	Solyc09g011190	Solyc09g082900	Solyc07g005280			AT2G019901
			AT5G14710	AT2G43770		Solyc09g063015	Solyc05g008595	Solyc04g083150	Solyc05g054860	Solyc08g080040		Solyc08g048540	Solyc05g009100	Solyc09g011370	Solyc09g083320	Solyc07g006340			AT5G28040
			AT5G14890	AT2G44020		Solyc09g064320	Solyc05g009130	Solyc05g005180	Solyc05g055270	Solyc08g080670		Solyc08g048545	Solyc05g009250	Solyc09g011710	Solyc09g090440	Solyc07g006990			AT3G14870
			AT5G16450	AT2G44040		Solyc09g064365	Solyc05g009170	Solyc05g005280	Solyc05g055380	Solyc08g082590		Solyc08g061630	Solyc05g009430	Solyc09g013140	Solyc09g090910	Solyc07g008140			AT2G26600
			AT5G16520	AT2G44660		Solyc09g064750	Solyc05g009180	Solyc05g005680	Solyc05g055910	Solyc09g007050		Solyc08g065470	Solyc05g009730	Solyc09g014510	Solyc09g091140	Solyc07g008500			AT1G214601
			AT5G16610	AT2G44820		Solyc09g065020	Solyc05g009460	Solyc05g005930	Solyc05g055990	Solyc09g007060		Solyc08g066590	Solyc05g012400	Solyc09g015450	Solyc09g092340	Solyc07g009030			AT4G28510
			AT5G16800	AT2G45280		Solyc09g065490	Solyc05g009470	Solyc05g006340	Solyc05g056070	Solyc09g007790		Solyc08g067200	Solyc05g012550	Solyc09g015850	Solyc09g097965	Solyc07g009440			AT5G20080
			AT5G17260	AT2G45320		Solyc09g065580	Solyc05g009520	Solyc05g006390	Solyc05g056200	Solyc09g007850		Solyc08g068017	Solyc05g013620	Solyc09g018280	Solyc09g098270	Solyc07g014605			AT3G07810
			AT5G17450	AT2G45490		Solyc09g065790	Solyc05g010250	Solyc05g006670	Solyc05g056470	Solyc09g008913		Solyc08g068030	Solyc05g013630	Solyc09g018440	Solyc10g005750	Solyc07g017347			AT5G629601
			AT5G17980	AT2G45540		Solyc09g066505	Solyc05g010423	Solyc05g006750	Solyc06g005610	Solyc09g009200		Solyc08g068085	Solyc05g013640	Solyc09g018950	Solyc10g007710	Solyc07g017530			AT5G64560
			AT5G18650	AT2G45700		Solyc09g082400	Solyc05g010560	Solyc05g007065	Solyc06g005640	Solyc09g009250		Solyc08g068090	Solyc05g013760	Solyc09g055850	Solyc10g008250	Solyc07g017820			AT1G26930
			AT5G18970	AT2G45730		Solyc09g083020	Solyc05g010640	Solyc05g007110	Solyc06g007760	Solyc09g009590		Solyc08g068460	Solyc05g013850	Solyc09g059290	Solyc10g008780	Solyc07g021030			AT2G45760
			AT5G20030	AT2G46090		Solyc09g083090	Solyc05g010775	Solyc05g007230	Solyc06g007970	Solyc09g009920		Solyc08g068530	Solyc05g013860	Solyc09g063140	Solyc10g009360	Solyc07g021050			AT2G07708
			AT5G20870	AT2G46290		Solyc09g089550	Solyc05g011840	Solyc05g007470	Solyc06g008120	Solyc09g010000		Solyc08g076120	Solyc05g013870	Solyc09g065457	Solyc10g009410	Solyc07g021650			AT5G51570
			AT5G22870	AT2G46470		Solyc09g090530	Solyc05g012250	Solyc05g008070	Solyc06g008590	Solyc09g010110		Solyc08g076330	Solyc05g014250	Solyc09g075660	Solyc10g018100	Solyc07g025240			AT1G29820
			AT5G23170	AT2G47620		Solyc09g091700	Solyc05g012870	Solyc05g008100	Solyc06g008800	Solyc09g010700		Solyc08g077100	Solyc05g015470	Solyc09g082720	Solyc10g039290	Solyc07g025250			AT5G44800
			AT5G24300	AT2G47640		Solyc09g097920	Solyc05g013020	Solyc05g008510	Solyc06g008840	Solyc09g015130		Solyc08g077140	Solyc05g015700	Solyc09g082960	Solyc10g044543	Solyc07g038110			AT1G07040
			AT5G24620	AT2G47790		Solyc09g098030	Solyc05g013180	Solyc05g008640	Solyc06g009370	Solyc09g015360		Solyc08g077280	Solyc05g016320	Solyc09g083105	Solyc10g049580	Solyc07g040730			AT2G176401
			AT5G25370	AT2G47840		Solyc10g006550	Solyc05g013470	Solyc05g009120	Solyc06g009770	Solyc09g015380		Solyc08g077840	Solyc05g016390	Solyc09g083360	Solyc10g054663	Solyc07g040970			AT3G25870
			AT5G25490	AT2G47980		Solyc10g006830	Solyc05g015300	Solyc05g009340	Solyc06g010240	Solyc09g057583		Solyc08g078087	Solyc05g020010	Solyc09g089730	Solyc10g055200	Solyc07g041170			AT3G13404
			AT5G26190	AT2G47990		Solyc10g006870	Solyc05g015330	Solyc05g009550	Solyc06g011350	Solyc09g059990		Solyc08g078310	Solyc05g024160	Solyc09g090830	Solyc10g055260	Solyc07g041240			AT1G69580
			AT5G26620	AT3G01160		Solyc10g008160	Solyc05g016253	Solyc05g009590	Solyc06g033980	Solyc09g065560		Solyc08g078850	Solyc05g026180	Solyc09g091000	Solyc10g055270	Solyc07g042850			AT1G219801
			AT5G26940	AT3G01410		Solyc10g008350	Solyc05g018120	Solyc05g010030	Solyc06g036100	Solyc09g065910		Solyc08g078990	Solyc05g026227	Solyc09g091200	Solyc10g074920	Solyc07g045300			AT4G24015
			AT5G28960	AT3G01610		Solyc10g008470	Solyc05g018235	Solyc05g010350	Solyc06g036680	Solyc09g072610		Solyc08g079640	Solyc05g041330	Solyc09g091410	Solyc10g074950	Solyc07g052040			AT5G42150
			AT5G35670	AT3G01790		Solyc10g008620	Solyc05g018640	Solyc05g011850	Solyc06g048820	Solyc09g072700		Solyc08g081820	Solyc05g041340	Solyc09g098210	Solyc10g075030	Solyc07g055110			AT3G49390
			AT5G35740	AT3G02010		Solyc10g008730	Solyc05g023720	Solyc05g011860	Solyc06g050130	Solyc09g072900		Solyc08g082890	Solyc05g041570	Solyc09g098390	Solyc10g076570	Solyc07g061930			AT2G25140
			AT5G37180	AT3G02320		Solyc10g009010	Solyc05g024340	Solyc05g011940	Solyc06g050700	Solyc09g074310		Solyc09g005880	Solyc05g047710	Solyc10g005630	Solyc10g076780	Solyc07g062230			AT3G56760
			AT5G37620	AT3G02400		Solyc10g009100	Solyc05g031600	Solyc05g012570	Solyc06g050715	Solyc09g075220		Solyc09g007390	Solyc05g050240	Solyc10g006155	Solyc10g076830	Solyc07g062270			AT3G51960
			AT5G37680	AT3G02530		Solyc10g011760	Solyc05g041870	Solyc05g012580	Solyc06g050760	Solyc09g082120		Solyc09g007800	Solyc05g051270	Solyc10g006170	Solyc10g078370	Solyc07g062470			AT5G10550
			AT5G37710	AT3G02650		Solyc10g017570	Solyc05g041920	Solyc05g012730	Solyc06g051960	Solyc09g082300		Solyc09g007830	Solyc05g051350	Solyc10g006295	Solyc10g078470	Solyc07g063970			AT1G07630
			AT5G38070	AT3G02760		Solyc10g017900	Solyc05g041995	Solyc05g012820	Solyc06g053370	Solyc09g083230		Solyc09g008030	Solyc05g051400	Solyc10g007030	Solyc10g079810	Solyc07g064600			AT3G01400
			AT5G38080	AT3G02920		Solyc10g031560	Solyc05g043360	Solyc05g013310	Solyc06g053600	Solyc09g089880		Solyc09g008080	Solyc05g052130	Solyc10g007310	Solyc10g080890	Solyc07g065390			AT2G30000
			AT5G38770	AT3G02950		Solyc10g044700	Solyc05g046000	Solyc05g013480	Solyc06g054260	Solyc09g090410		Solyc09g009460	Solyc05g052910	Solyc10g009130	Solyc10g081300	Solyc07g065445			AT5G59450
			AT5G39230	AT3G03060		Solyc10g047090	Solyc05g046110	Solyc05g013560	Solyc06g054270	Solyc09g090960		Solyc09g009560	Solyc05g053270	Solyc10g009570	Solyc10g081890	Solyc08g005370			AT3G25560
			AT5G40260	AT3G03130		Solyc10g047420	Solyc05g047560	Solyc05g014280	Solyc06g054300	Solyc09g091060		Solyc09g010200	Solyc05g053370	Solyc10g011940	Solyc10g082040	Solyc08g005390			AT1G15970
			AT5G40440	AT3G03920		Solyc10g047440	Solyc05g049970	Solyc05g015480	Solyc06g059870	Solyc09g097910		Solyc09g011200	Solyc05g053490	Solyc10g017495	Solyc10g083530	Solyc08g006220			AT1G13940
			AT5G40580	AT3G03960		Solyc10g047643	Solyc05g050380	Solyc05g018653	Solyc06g060310	Solyc09g098290		Solyc09g011490	Solyc05g053870	Solyc10g018840	Solyc10g083670	Solyc08g006251			AT5G061901
			AT5G40960	AT3G04340		Solyc10g047823	Solyc05g050695	Solyc05g018760	Solyc06g060340	Solyc09g098770		Solyc09g018040	Solyc05g054510	Solyc10g018980	Solyc10g084240	Solyc08g007280			AT1G50630
			AT5G40980	AT3G04770		Solyc10g049470	Solyc05g050730	Solyc05g025600	Solyc06g060520	Solyc10g006157		Solyc09g018070	Solyc05g055480	Solyc10g044840	Solyc10g084630	Solyc08g007740			AT3G09800
			AT5G42720	AT3G05060		Solyc10g049570	Solyc05g051210	Solyc05g025910	Solyc06g060560	Solyc10g006330		Solyc09g018720	Solyc05g055510	Solyc10g045320	Solyc10g084745	Solyc08g014430			AT3G21700
			AT5G43590	AT3G05560		Solyc10g051130	Solyc05g051650	Solyc05g026373	Solyc06g060620	Solyc10g006660		Solyc09g031760	Solyc05g055950	Solyc10g047410	Solyc10g084810	Solyc08g022170			AT1G01040
			AT5G44150	AT3G05760		Solyc10g074680	Solyc05g051710	Solyc05g032640	Solyc06g060760	Solyc10g007000		Solyc09g056390	Solyc05g055960	Solyc10g048065	Solyc10g084860	Solyc08g023530			AT5G18065
			AT5G45160	AT3G06030		Solyc10g078495	Solyc05g051910	Solyc05g042124	Solyc06g061070	Solyc10g007730		Solyc09g061830	Solyc05g056060	Solyc10g049420	Solyc10g084980	Solyc08g023570			AT4G30510
			AT5G45320	AT3G06130		Solyc10g079650	Solyc05g051920	Solyc05g046010	Solyc06g061100	Solyc10g008500		Solyc09g064500	Solyc05g056080	Solyc10g050200	Solyc10g084990	Solyc08g023593
			AT5G45540	AT3G06310		Solyc10g080000	Solyc05g052610	Solyc05g046020	Solyc06g063370	Solyc10g008850		Solyc09g064850	Solyc05g056385	Solyc10g051020	Solyc10g085090	Solyc08g028880
			AT5G47510	AT3G06740		Solyc10g080040	Solyc05g052650	Solyc05g046030	Solyc06g065390	Solyc10g012005		Solyc09g072580	Solyc06g005130	Solyc10g055540	Solyc10g085450	Solyc08g041800
			AT5G47920	AT3G06790		Solyc10g080560	Solyc05g052660	Solyc05g046140	Solyc06g065970	Solyc10g018300		Solyc09g075230	Solyc06g005390	Solyc10g055700	Solyc10g085750	Solyc08g044345
			AT5G48060	AT3G06940		Solyc10g081700	Solyc05g052670	Solyc05g046180	Solyc06g065990	Solyc10g018540		Solyc09g075740	Solyc06g007140	Solyc10g061860	Solyc10g086630	Solyc08g045880
			AT5G48690	AT3G07030		Solyc10g081980	Solyc05g053120	Solyc05g049990	Solyc06g066830	Solyc10g050063		Solyc09g082190	Solyc06g007610	Solyc10g062330	Solyc11g005280	Solyc08g060845
			AT5G49320	AT3G07060		Solyc10g083730	Solyc05g054120	Solyc05g050110	Solyc06g067860	Solyc10g050210		Solyc09g083030	Solyc06g008930	Solyc10g075110	Solyc11g005937	Solyc08g061160
			AT5G50120	AT3G07110		Solyc10g084910	Solyc05g054650	Solyc05g050790	Solyc06g067870	Solyc10g054665		Solyc09g090690	Solyc06g009780	Solyc10g076460	Solyc11g006530	Solyc08g061230
			AT5G50720	AT3G07140		Solyc10g085130	Solyc05g055320	Solyc05g052240	Solyc06g067980	Solyc10g074580		Solyc09g097860	Solyc06g009810	Solyc10g077130	Solyc11g006920	Solyc08g061240
			AT5G51070	AT3G07170		Solyc10g085290	Solyc05g055343	Solyc05g052245	Solyc06g068450	Solyc10g076180		Solyc09g098090	Solyc06g011375	Solyc10g079550	Solyc11g007330	Solyc08g062960
			AT5G51260	AT3G07180		Solyc10g085930	Solyc05g055500	Solyc05g052250	Solyc06g068690	Solyc10g077040		Solyc10g005090	Solyc06g018100	Solyc10g080120	Solyc11g009060	Solyc08g065370
			AT5G52260	AT3G07190		Solyc10g086690	Solyc05g055810	Solyc05g052280	Solyc06g068850	Solyc10g077090		Solyc10g005140	Solyc06g034390	Solyc10g081220	Solyc11g010440	Solyc08g065620
			AT5G53030	AT3G07200		Solyc11g006115	Solyc05g056550	Solyc05g052360	Solyc06g069030	Solyc10g077120		Solyc10g005280	Solyc06g048865	Solyc10g081250	Solyc11g010800	Solyc08g066390
			AT5G53120	AT3G07630		Solyc11g006140	Solyc06g005620	Solyc05g052370	Solyc06g069385	Solyc10g078570		Solyc10g005740	Solyc06g048930	Solyc10g083710	Solyc11g011300	Solyc08g066450
			AT5G53450	AT3G07910		Solyc11g006480	Solyc06g005710	Solyc05g052600	Solyc06g069690	Solyc10g078590		Solyc10g005780	Solyc06g050440	Solyc10g084000	Solyc11g012090	Solyc08g067320
			AT5G54660	AT3G08570		Solyc11g007530	Solyc06g005755	Solyc05g052680	Solyc06g069900	Solyc10g079040		Solyc10g005910	Solyc06g053210	Solyc10g084300	Solyc11g012260	Solyc08g067730
			AT5G55400	AT3G09090		Solyc11g007803	Solyc06g005840	Solyc05g052830	Solyc06g071670	Solyc10g079360		Solyc10g006040	Solyc06g053290	Solyc10g086470	Solyc11g012560	Solyc08g068380
			AT5G55640	AT3G09880		Solyc11g008215	Solyc06g005980	Solyc05g053480	Solyc06g071790	Solyc10g079780		Solyc10g006310	Solyc06g054145	Solyc11g006230	Solyc11g012590	Solyc08g068850
			AT5G55730	AT3G09890		Solyc11g011890	Solyc06g007370	Solyc05g053500	Solyc06g072530	Solyc10g080230		Solyc10g007520	Solyc06g054320	Solyc11g006640	Solyc11g012785	Solyc08g069060
			AT5G56180	AT3G10050		Solyc11g012540	Solyc06g007390	Solyc05g054860	Solyc06g073060	Solyc10g081340		Solyc10g008390	Solyc06g054440	Solyc11g006820	Solyc11g012940	Solyc08g074260
			AT5G56720	AT3G10180		Solyc11g018535	Solyc06g007420	Solyc05g054890	Solyc06g074050	Solyc10g083880		Solyc10g047200	Solyc06g054550	Solyc11g011040	Solyc11g013310	Solyc08g074565
			AT5G57110	AT3G10530		Solyc11g020210	Solyc06g007650	Solyc05g055220	Solyc06g074190	Solyc10g084120		Solyc10g049650	Solyc06g060590	Solyc11g011548	Solyc11g013330	Solyc08g074887
			AT5G57130	AT3G10610		Solyc11g020690	Solyc06g009040	Solyc05g055550	Solyc06g074200	Solyc10g084180		Solyc10g051135	Solyc06g060820	Solyc11g012170	Solyc11g020050	Solyc08g075680
			AT5G57160	AT3G10630		Solyc11g021230	Solyc06g009390	Solyc05g055700	Solyc06g075650	Solyc10g085230		Solyc10g055740	Solyc06g060890	Solyc11g012610	Solyc11g030475	Solyc08g077070
			AT5G57350	AT3G11250		Solyc11g021280	Solyc06g009510	Solyc05g055740	Solyc06g076520	Solyc10g086580		Solyc10g061970	Solyc06g061080	Solyc11g012745	Solyc11g050890	Solyc08g078630
			AT5G58600	AT3G11400		Solyc11g027920	Solyc06g009900	Solyc05g056325	Solyc06g076570	Solyc11g005390		Solyc10g074540	Solyc06g061250	Solyc11g013155	Solyc11g062290	Solyc08g078750
			AT5G58690	AT3G11710		Solyc11g030865	Solyc06g010250	Solyc05g056450	Solyc06g082210	Solyc11g005650		Solyc10g075020	Solyc06g062900	Solyc11g017290	Solyc11g066450	Solyc08g078785
			AT5G61250	AT3G12180		Solyc11g040173	Solyc06g030590	Solyc06g005610	Solyc06g082300	Solyc11g007990		Solyc10g076730	Solyc06g063160	Solyc11g017400	Solyc11g066590	Solyc08g079480
			AT5G61260	AT3G12210		Solyc11g042820	Solyc06g034130	Solyc06g007515	Solyc06g082950	Solyc11g010380		Solyc10g076810	Solyc06g065620	Solyc11g018560	Solyc11g066950	Solyc08g083200
			AT5G61280	AT3G12270		Solyc11g044960	Solyc06g034230	Solyc06g007990	Solyc06g083130	Solyc11g010510		Solyc10g076900	Solyc06g066010	Solyc11g021090	Solyc11g066970	Solyc09g005800
			AT5G61360	AT3G12370		Solyc11g045270	Solyc06g034360	Solyc06g009190	Solyc06g083490	Solyc11g010960		Solyc10g078190	Solyc06g066340	Solyc11g027640	Solyc11g068745	Solyc09g005990
			AT5G62100	AT3G12380		Solyc11g045480	Solyc06g034410	Solyc06g009770	Solyc06g083580	Solyc11g011400		Solyc10g079580	Solyc06g066500	Solyc11g027710	Solyc11g069250	Solyc09g007650
			AT5G62250	AT3G12390		Solyc11g056410	Solyc06g035980	Solyc06g009830	Solyc06g083910	Solyc11g011450		Solyc10g080190	Solyc06g066520	Solyc11g027760	Solyc11g069800	Solyc09g007660
			AT5G62940	AT3G12530		Solyc11g061760	Solyc06g036300	Solyc06g011350	Solyc06g084170	Solyc11g011840		Solyc10g081210	Solyc06g066770	Solyc11g027830	Solyc11g069840	Solyc09g010595
			AT5G62950	AT3G12650		Solyc11g062400	Solyc06g036460	Solyc06g036100	Solyc06g084615	Solyc11g011875		Solyc10g081970	Solyc06g068340	Solyc11g028167	Solyc11g069900	Solyc09g010740
			AT5G62960	AT3G12770		Solyc11g065990	Solyc06g036540	Solyc06g036330	Solyc07g005190	Solyc11g012510		Solyc10g083250	Solyc06g069510	Solyc11g040300	Solyc11g071440	Solyc09g010910
			AT5G63060	AT3G12860		Solyc11g067210	Solyc06g048560	Solyc06g042980	Solyc07g005750	Solyc11g012980		Solyc10g083260	Solyc06g069590	Solyc11g044650	Solyc11g071470	Solyc09g010917
			AT5G64240	AT3G13570		Solyc11g068360	Solyc06g048780	Solyc06g050700	Solyc07g006590	Solyc11g013345		Solyc10g083410	Solyc06g069640	Solyc11g045310	Solyc11g072150	Solyc09g010993
			AT5G64480	AT3G13580		Solyc11g068630	Solyc06g048850	Solyc06g050760	Solyc07g006680	Solyc11g017010		Solyc10g084060	Solyc06g071440	Solyc11g045430	Solyc11g072580	Solyc09g011980
			AT5G64780	AT3G13860		Solyc11g068790	Solyc06g050870	Solyc06g051130	Solyc07g006700	Solyc11g017200		Solyc10g085900	Solyc06g071950	Solyc11g050770	Solyc11g073020	Solyc09g014215
			AT5G65040	AT3G14080		Solyc11g068880	Solyc06g051045	Solyc06g051300	Solyc07g007930	Solyc11g020030		Solyc10g086390	Solyc06g072080	Solyc11g056450	Solyc12g005070	Solyc09g015473
			AT5G67050	AT3G14740		Solyc11g069020	Solyc06g051160	Solyc06g051540	Solyc07g008230	Solyc11g022600		Solyc11g005180	Solyc06g072600	Solyc11g063520	Solyc12g005097	Solyc09g037025
			AT5G67460	AT3G16100		Solyc11g070040	Solyc06g051250	Solyc06g053580	Solyc07g008310	Solyc11g039740		Solyc11g005260	Solyc06g072620	Solyc11g063610	Solyc12g006680	Solyc09g037030
			AT5G67470	AT3G16200		Solyc11g072830	Solyc06g051835	Solyc06g054030	Solyc07g008620	Solyc11g040305		Solyc11g005440	Solyc06g072630	Solyc11g063630	Solyc12g006690	Solyc09g047840
			AT5G67550	AT3G16310		Solyc12g005040	Solyc06g051970	Solyc06g054060	Solyc07g009070	Solyc11g042640		Solyc11g008260	Solyc06g072990	Solyc11g063660	Solyc12g008860	Solyc09g047860
			ATCG00020	AT3G16490		Solyc12g006225	Solyc06g052050	Solyc06g054070	Solyc07g014620	Solyc11g044360		Solyc11g008290	Solyc06g073000	Solyc11g065625	Solyc12g009800	Solyc09g056185
			ATCG00040	AT3G16620		Solyc12g006270	Solyc06g054500	Solyc06g054260	Solyc07g014730	Solyc11g066290		Solyc11g010720	Solyc06g073133	Solyc11g065640	Solyc12g013650	Solyc09g057585
			ATCG00070	AT3G16780		Solyc12g008330	Solyc06g054600	Solyc06g054270	Solyc07g015800	Solyc11g066330		Solyc11g011010	Solyc06g073710	Solyc11g065800	Solyc12g014065	Solyc09g057887
			ATCG00080	AT3G16870		Solyc12g008605	Solyc06g060880	Solyc06g054460	Solyc07g015970	Solyc11g066470		Solyc11g012195	Solyc06g073940	Solyc11g066100	Solyc12g014130	Solyc09g057900
			ATCG00130	AT3G17160		Solyc12g009240	Solyc06g060900	Solyc06g059880	Solyc07g017535	Solyc11g066510		Solyc11g012420	Solyc06g074170	Solyc11g067150	Solyc12g014190	Solyc09g059477
			ATCG00140	AT3G17430		Solyc12g009970	Solyc06g061210	Solyc06g060070	Solyc07g017683	Solyc11g066530		Solyc11g012520	Solyc06g074550	Solyc11g067290	Solyc12g014590	Solyc09g065760
			ATCG00170	AT3G17465		Solyc12g010115	Solyc06g062760	Solyc06g060310	Solyc07g017760	Solyc11g066860		Solyc11g012670	Solyc06g074730	Solyc11g068940	Solyc12g019040	Solyc09g065780
			ATCG00180	AT3G17600		Solyc12g010220	Solyc06g062910	Solyc06g060340	Solyc07g022900	Solyc11g068550		Solyc11g013090	Solyc06g074905	Solyc11g069360	Solyc12g021310	Solyc09g065940
			ATCG00220	AT3G18030		Solyc12g011213	Solyc06g062930	Solyc06g060620	Solyc07g026640	Solyc11g068950		Solyc11g013480	Solyc06g075370	Solyc11g070070	Solyc12g042170	Solyc09g066045
			ATCG00280	AT3G18110		Solyc12g013820	Solyc06g063110	Solyc06g060760	Solyc07g032385	Solyc11g069940		Solyc11g020720	Solyc06g075470	Solyc12g005970	Solyc12g042530	Solyc09g074095
			ATCG00300	AT3G18130		Solyc12g014020	Solyc06g063430	Solyc06g061180	Solyc07g032640	Solyc11g071865		Solyc11g040220	Solyc06g076030	Solyc12g006570	Solyc12g042560	Solyc09g074250
			ATCG00330	AT3G18190		Solyc12g016220	Solyc06g064500	Solyc06g061190	Solyc07g040680	Solyc11g072000		Solyc11g040340	Solyc06g076300	Solyc12g006710	Solyc12g056990	Solyc09g074820
			ATCG00360	AT3G18520		Solyc12g017800	Solyc06g064620	Solyc06g062600	Solyc07g040950	Solyc11g072200		Solyc11g044940	Solyc06g076630	Solyc12g008665	Solyc12g062520	Solyc09g074840
			ATCG00380	AT3G18524		Solyc12g019050	Solyc06g064720	Solyc06g063010	Solyc07g041780	Solyc11g072710		Solyc11g045035	Solyc06g076690	Solyc12g009180	Solyc12g070220	Solyc09g075050
			ATCG00420	AT3G18790		Solyc12g032960	Solyc06g064760	Solyc06g063370	Solyc07g042015	Solyc12g005650		Solyc11g045140	Solyc06g082940	Solyc12g009220	Solyc12g087893	Solyc09g075650
			ATCG00430	AT3G18940		Solyc12g033080	Solyc06g065010	Solyc06g064480	Solyc07g043130	Solyc12g006997		Solyc11g045230	Solyc06g082960	Solyc12g013740	Solyc12g094540	Solyc09g083340
			ATCG00440	AT3G19120		Solyc12g035420	Solyc06g065530	Solyc06g064960	Solyc07g043330	Solyc12g007010		Solyc11g045470	Solyc06g083120	Solyc12g013870	Solyc12g094700	Solyc09g084490
			ATCG00470	AT3G19300		Solyc12g036325	Solyc06g066590	Solyc06g065000	Solyc07g044860	Solyc12g007190		Solyc11g056670	Solyc06g083880	Solyc12g014200	Solyc12g098260	Solyc09g089505
			ATCG00490	AT3G19360		Solyc12g037930	Solyc06g066630	Solyc06g065920	Solyc07g045040	Solyc12g010380		Solyc11g056680	Solyc06g084080	Solyc12g021320	Solyc12g098880	Solyc09g089580
			ATCG00500	AT3G19510		Solyc12g038350	Solyc06g068700	Solyc06g065970	Solyc07g045310	Solyc12g010870		Solyc11g065440	Solyc06g084370	Solyc12g027740	Solyc12g099190	Solyc09g090230
			ATCG00510	AT3G19540		Solyc12g038657	Solyc06g069045	Solyc06g066540	Solyc07g045530	Solyc12g011320		Solyc11g065600	Solyc07g005250	Solyc12g035870	Solyc12g099200	Solyc09g090320
			ATCG00520	AT3G19570		Solyc12g040640	Solyc06g069150	Solyc06g066830	Solyc07g047850	Solyc12g013500		Solyc11g066160	Solyc07g005310	Solyc12g035890		Solyc09g090553
			ATCG00530	AT3G19590		Solyc12g042230	Solyc06g070990	Solyc06g067870	Solyc07g049290	Solyc12g013810		Solyc11g066610	Solyc07g005595	Solyc12g036150		Solyc09g090835
			ATCG00540	AT3G19630		Solyc12g049220	Solyc06g071390	Solyc06g068770	Solyc07g052290	Solyc12g014355		Solyc11g066690	Solyc07g006110	Solyc12g037950		Solyc09g091010
			ATCG00560	AT3G19740		Solyc12g049460	Solyc06g072100	Solyc06g069170	Solyc07g052440	Solyc12g015680		Solyc11g066930	Solyc07g006140	Solyc12g038800		Solyc09g092420
			ATCG00570	AT3G20000		Solyc12g049530	Solyc06g073010	Solyc06g069650	Solyc07g052707	Solyc12g015770		Solyc11g069130	Solyc07g007620	Solyc12g040860		Solyc09g097770
			ATCG00590	AT3G20050		Solyc12g049613	Solyc06g073220	Solyc06g069690	Solyc07g052850	Solyc12g016110		Solyc11g069290	Solyc07g008020	Solyc12g041890		Solyc09g098265
			ATCG00630	AT3G20240		Solyc12g056527	Solyc06g073585	Solyc06g069900	Solyc07g053630	Solyc12g017470		Solyc11g069830	Solyc07g008820	Solyc12g042400		Solyc09g098440
			ATCG00640	AT3G20430		Solyc12g056855	Solyc06g073650	Solyc06g071070	Solyc07g055060	Solyc12g019100		Solyc11g070060	Solyc07g009220	Solyc12g042800		Solyc10g005860
			ATCG00650	AT3G20480		Solyc12g070080	Solyc06g073830	Solyc06g071370	Solyc07g055320	Solyc12g019300		Solyc11g070140	Solyc07g015980	Solyc12g049483		Solyc10g006180
			ATCG00660	AT3G20490		Solyc12g088895	Solyc06g074030	Solyc06g071830	Solyc07g056540	Solyc12g026420		Solyc11g070160	Solyc07g017600	Solyc12g049580		Solyc10g006670
			ATCG00670	AT3G20710		Solyc12g089143	Solyc06g074340	Solyc06g072530	Solyc07g056670	Solyc12g033030		Solyc11g072080	Solyc07g017730	Solyc12g056520		Solyc10g007360
			ATCG00680	AT3G20740		Solyc12g089360	Solyc06g074460	Solyc06g072550	Solyc07g061790	Solyc12g033050		Solyc11g072740	Solyc07g017925	Solyc12g056550		Solyc10g008200
			ATCG00690	AT3G20780		Solyc12g094600	Solyc06g074990	Solyc06g072880	Solyc07g062060	Solyc12g035470		Solyc12g005000	Solyc07g018035	Solyc12g062450		Solyc10g008450
			ATCG00700	AT3G20820		Solyc12g100300	Solyc06g075100	Solyc06g073060	Solyc07g062170	Solyc12g038805		Solyc12g005260	Solyc07g018070	Solyc12g062840		Solyc10g008760
			ATCG00760	AT3G21160		Solyc12g100320	Solyc06g075610	Solyc06g073460	Solyc07g062740	Solyc12g042010		Solyc12g005310	Solyc07g018180	Solyc12g082730		Solyc10g008890
			ATCG00770	AT3G21420			Solyc06g076060	Solyc06g074120	Solyc07g062810	Solyc12g042070		Solyc12g006250	Solyc07g041640	Solyc12g088010		Solyc10g009040
			ATCG00780	AT3G21740			Solyc06g076090	Solyc06g074180	Solyc07g062820	Solyc12g042177		Solyc12g006575	Solyc07g042450	Solyc12g088180		Solyc10g009480
			ATCG00790	AT3G22220			Solyc06g082430	Solyc06g074190	Solyc07g063600	Solyc12g042770		Solyc12g007000	Solyc07g045100	Solyc12g089297		Solyc10g018610
			ATCG00800	AT3G22480			Solyc06g082450	Solyc06g074420	Solyc07g064690	Solyc12g049310		Solyc12g009980	Solyc07g045290	Solyc12g095740		Solyc10g018870
			ATCG00810	AT3G22520			Solyc06g082730	Solyc06g074710	Solyc07g064940	Solyc12g055680		Solyc12g010233	Solyc07g045320	Solyc12g096110		Solyc10g018900
			ATCG00820	AT3G22590			Solyc06g082825	Solyc06g075360	Solyc07g065220	Solyc12g055700		Solyc12g010340	Solyc07g047830	Solyc12g096680		Solyc10g019000
			ATCG00840	AT3G22630			Solyc06g083000	Solyc06g075500	Solyc07g066310	Solyc12g055850		Solyc12g011400	Solyc07g049300			Solyc10g019037
			ATCG00870	AT3G22660			Solyc06g083270	Solyc06g075650	Solyc08g005050	Solyc12g056470		Solyc12g014030	Solyc07g049320			Solyc10g044880
			ATCG00900	AT3G22670			Solyc06g083330	Solyc06g076790	Solyc08g005620	Solyc12g056830		Solyc12g014565	Solyc07g049560			Solyc10g047390
			ATCG01000	AT3G22780			Solyc06g084070	Solyc06g082210	Solyc08g006250	Solyc12g056920		Solyc12g017923	Solyc07g052230			Solyc10g049820
			ATCG01010	AT3G22790			Solyc06g084180	Solyc06g082590	Solyc08g006530	Solyc12g088090		Solyc12g019180	Solyc07g052400			Solyc10g049920
			ATCG01020	AT3G22810			Solyc06g084820	Solyc06g082760	Solyc08g006770	Solyc12g088190		Solyc12g019540	Solyc07g052880			Solyc10g050220
			ATCG01040	AT3G22980			Solyc07g005100	Solyc06g083580	Solyc08g006970	Solyc12g088700		Solyc12g019570	Solyc07g052910			Solyc10g050920
			ATCG01050	AT3G23070			Solyc07g005110	Solyc06g083910	Solyc08g007120	Solyc12g088760		Solyc12g027750	Solyc07g053010			Solyc10g052650
			ATCG01060	AT3G23080			Solyc07g006300	Solyc06g084170	Solyc08g007580	Solyc12g096090		Solyc12g035475	Solyc07g053590			Solyc10g052745
			ATCG01070	AT3G23330			Solyc07g006360	Solyc06g084320	Solyc08g008050	Solyc12g096550		Solyc12g036670	Solyc07g054420			Solyc10g054660
			ATCG01080	AT3G23620			Solyc07g006570	Solyc07g006145	Solyc08g008440	Solyc12g096770		Solyc12g038180	Solyc07g055330			Solyc10g075080
			ATCG01090	AT3G23740			Solyc07g006710	Solyc07g006170	Solyc08g008500	Solyc12g098320		Solyc12g044730	Solyc07g055625			Solyc10g076720
			ATCG01100	AT3G23880			Solyc07g006800	Solyc07g006855	Solyc08g013670	Solyc12g098350		Solyc12g049110	Solyc07g055770			Solyc10g076920
			ATCG01110	AT3G23890			Solyc07g006850	Solyc07g006950	Solyc08g013756	Solyc12g099360		Solyc12g056490	Solyc07g056250			Solyc10g079160
			ATCG01120	AT3G23940			Solyc07g006900	Solyc07g007300	Solyc08g013758			Solyc12g056730	Solyc07g056260			Solyc10g079350
			ATCG01230	AT3G24080			Solyc07g007000	Solyc07g007350	Solyc08g014090			Solyc12g056760	Solyc07g056580			Solyc10g079440
			ATCG01310	AT3G24440			Solyc07g007290	Solyc07g008230	Solyc08g014490			Solyc12g094480	Solyc07g061920			Solyc10g079840
			AT1G27180	AT3G24490			Solyc07g007490	Solyc07g008360	Solyc08g016000			Solyc12g095940	Solyc07g062010			Solyc10g080490
			AT2G21030	AT3G24830			Solyc07g008380	Solyc07g008540	Solyc08g021890			Solyc12g096480	Solyc07g062140			Solyc10g081410
			AT1G70680	AT3G25100			Solyc07g008420	Solyc07g009180	Solyc08g023540			Solyc12g096570	Solyc07g062970			Solyc10g082020
			AT2G15690	AT3G25470			Solyc07g008600	Solyc07g015800	Solyc08g028780			Solyc12g098270	Solyc07g064020			Solyc10g083060
			AT3G44160	AT3G25710			Solyc07g008750	Solyc07g016215	Solyc08g028900			Solyc12g099570	Solyc07g064240			Solyc10g085500
			AT2G45260	AT3G26360			Solyc07g008755	Solyc07g017800	Solyc08g062290			Solyc12g099840	Solyc07g064720			Solyc10g085950
			AT5G04680	AT3G26370			Solyc07g008890	Solyc07g017955	Solyc08g062610			Solyc12g100070	Solyc07g065410			Solyc10g085960
			AT5G28910	AT3G26420			Solyc07g008920	Solyc07g017980	Solyc08g063040				Solyc07g065610			Solyc11g005970
			ATCG01300	AT3G26920			Solyc07g009280	Solyc07g018430	Solyc08g066310				Solyc07g065930			Solyc11g006010
			ATCG01270	AT3G27280			Solyc07g009290	Solyc07g025525	Solyc08g066770				Solyc08g005090			Solyc11g006670
			ATCG01240	AT3G27330			Solyc07g009430	Solyc07g025530	Solyc08g068230				Solyc08g005318			Solyc11g006700
			ATCG01130	AT3G27670			Solyc07g009520	Solyc07g040960	Solyc08g068700				Solyc08g005460			Solyc11g006750
			ATCG00905	AT3G27740			Solyc07g017880	Solyc07g042440	Solyc08g074480				Solyc08g005493			Solyc11g007360
			ATCG00830	AT3G28420			Solyc07g018200	Solyc07g042510	Solyc08g074682				Solyc08g006410			Solyc11g007500
			AT2G07725	AT3G28700			Solyc07g018230	Solyc07g043130	Solyc08g075810				Solyc08g006620			Solyc11g010870
			AT2G07731	AT3G28720			Solyc07g018310	Solyc07g045040	Solyc08g077530				Solyc08g006630			Solyc11g010910
			AT2G07741	AT3G29310			Solyc07g021180	Solyc07g045470	Solyc08g078010				Solyc08g006950			Solyc11g011225
			AT2G07711	AT3G29370			Solyc07g021610	Solyc07g045530	Solyc08g078090				Solyc08g007500			Solyc11g011230
			AT2G07718	AT3G29375			Solyc07g021620	Solyc07g047740	Solyc08g078280				Solyc08g008340			Solyc11g011535
			AT2G07687	AT3G32930			Solyc07g026607	Solyc07g047850	Solyc08g078870				Solyc08g014570			Solyc11g011542
			AT2G07682	AT3G42800			Solyc07g039585	Solyc07g048070	Solyc08g078910				Solyc08g015670			Solyc11g012480
			AT2G07682	AT3G43590			Solyc07g039630	Solyc07g049200	Solyc08g078920				Solyc08g015770			Solyc11g012620
			AT2G07696	AT3G43610			Solyc07g041000	Solyc07g049240	Solyc08g078930				Solyc08g021880			Solyc11g013060
			AT2G07695	AT3G43700			Solyc07g041770	Solyc07g049460	Solyc08g078940				Solyc08g028920			Solyc11g017340
				AT3G44590			Solyc07g043170	Solyc07g049470	Solyc08g078950				Solyc08g028950			Solyc11g018743
				AT3G46100			Solyc07g043230	Solyc07g049530	Solyc08g079180				Solyc08g029090			Solyc11g018820
				AT3G46180			Solyc07g043640	Solyc07g049550	Solyc08g079190				Solyc08g042000			Solyc11g019935
				AT3G47060			Solyc07g043690	Solyc07g052530	Solyc08g079200				Solyc08g062110			Solyc11g027690
				AT3G47370			Solyc07g043700	Solyc07g052540	Solyc08g079230				Solyc08g062760			Solyc11g040067
				AT3G47390			Solyc07g044720	Solyc07g052680	Solyc08g079590				Solyc08g062990			Solyc11g042440
				AT3G47890			Solyc07g045120	Solyc07g053130	Solyc08g079840				Solyc08g065840			Solyc11g042920
				AT3G47930			Solyc07g047990	Solyc07g053550	Solyc08g080040				Solyc08g066550			Solyc11g044255
				AT3G48040			Solyc07g048035	Solyc07g054730	Solyc08g080670				Solyc08g067180			Solyc11g044330
				AT3G48120			Solyc07g048060	Solyc07g055060	Solyc08g080750				Solyc08g067370			Solyc11g044680
				AT3G48150			Solyc07g051890	Solyc07g055670	Solyc08g081190				Solyc08g068800			Solyc11g045523
				AT3G48750			Solyc07g052360	Solyc07g055780	Solyc08g082590				Solyc08g068990			Solyc11g051035
				AT3G48970			Solyc07g052730	Solyc07g056320	Solyc08g082670				Solyc08g074390			Solyc11g056310
				AT3G49010			Solyc07g052950	Solyc07g061740	Solyc08g083110				Solyc08g074605			Solyc11g056470
				AT3G49080			Solyc07g053030	Solyc07g061990	Solyc09g005260				Solyc08g075230			Solyc11g056500
				AT3G49240			Solyc07g053050	Solyc07g062530	Solyc09g007050				Solyc08g075640			Solyc11g063540
				AT3G49470			Solyc07g053150	Solyc07g062810	Solyc09g007060				Solyc08g075790			Solyc11g065030
				AT3G49640			Solyc07g054430	Solyc07g063600	Solyc09g007760				Solyc08g075880			Solyc11g065195
				AT3G49660			Solyc07g055010	Solyc07g064410	Solyc09g007770				Solyc08g075920			Solyc11g065630
				AT3G49710			Solyc07g055025	Solyc07g064870	Solyc09g007790				Solyc08g076335			Solyc11g065810
				AT3G49750			Solyc07g055730	Solyc07g066460	Solyc09g007850				Solyc08g076850			Solyc11g066090
				AT3G49890			Solyc07g055970	Solyc07g066570	Solyc09g008060				Solyc08g077110			Solyc11g066880
				AT3G50620			Solyc07g055990	Solyc08g005050	Solyc09g008320				Solyc08g077300			Solyc11g067030
				AT3G51010			Solyc07g056170	Solyc08g005550	Solyc09g008913				Solyc08g078140			Solyc11g067070
				AT3G51320			Solyc07g056400	Solyc08g005620	Solyc09g009200				Solyc08g078290			Solyc11g069120
				AT3G51670			Solyc07g056500	Solyc08g005960	Solyc09g009250				Solyc08g078550			Solyc11g069140
				AT3G51800			Solyc07g062490	Solyc08g006160	Solyc09g009590				Solyc08g078680			Solyc11g071500
				AT3G53580			Solyc07g062765	Solyc08g006530	Solyc09g009920				Solyc08g079010			Solyc11g072615
				AT3G53880			Solyc07g062903	Solyc08g007120	Solyc09g010000				Solyc08g079235			Solyc11g073220
				AT3G53900			Solyc07g063160	Solyc08g007430	Solyc09g010110				Solyc08g080730			Solyc11g073255
				AT3G54080			Solyc07g063210	Solyc08g007980	Solyc09g010700				Solyc08g081350			Solyc12g009230
				AT3G54540			Solyc07g063480	Solyc08g008050	Solyc09g011080				Solyc08g081450			Solyc12g010980
				AT3G54560			Solyc07g063560	Solyc08g008120	Solyc09g011120				Solyc08g081453			Solyc12g011230
				AT3G54610			Solyc07g063930	Solyc08g008360	Solyc09g014280				Solyc08g081660			Solyc12g015865
				AT3G54630			Solyc07g064370	Solyc08g008480	Solyc09g015130				Solyc08g081770			Solyc12g017480
				AT3G54670			Solyc07g064380	Solyc08g008485	Solyc09g015360				Solyc08g082120			Solyc12g017610
				AT3G54750			Solyc07g064490	Solyc08g014000	Solyc09g015380				Solyc08g082130			Solyc12g019142
				AT3G55010			Solyc07g064820	Solyc08g014023	Solyc09g057583				Solyc08g082135			Solyc12g019700
				AT3G55170			Solyc07g065340	Solyc08g014490	Solyc09g059473				Solyc08g082190			Solyc12g020120
				AT3G55200			Solyc07g065420	Solyc08g059700	Solyc09g059990				Solyc08g082680			Solyc12g033040
				AT3G55380			Solyc07g066640	Solyc08g059710	Solyc09g061700				Solyc09g005660			Solyc12g035860
				AT3G55400			Solyc08g005880	Solyc08g061970	Solyc09g065560				Solyc09g005890			Solyc12g036285
				AT3G55605			Solyc08g006010	Solyc08g062950	Solyc09g065910				Solyc09g007140			Solyc12g036450
				AT3G56100			Solyc08g006705	Solyc08g063045	Solyc09g072590				Solyc09g007343			Solyc12g038580
				AT3G56120			Solyc08g007450	Solyc08g066310	Solyc09g072610				Solyc09g008440			Solyc12g040695
				AT3G56270			Solyc08g007600	Solyc08g066660	Solyc09g072700				Solyc09g008620			Solyc12g040780
				AT3G56510			Solyc08g007610	Solyc08g066760	Solyc09g072900				Solyc09g008660			Solyc12g044380
				AT3G56810			Solyc08g008020	Solyc08g066770	Solyc09g074280				Solyc09g009470			Solyc12g049520
				AT3G56850			Solyc08g008280	Solyc08g066880	Solyc09g074310				Solyc09g010095			Solyc12g049617
				AT3G56860			Solyc08g013930	Solyc08g066890	Solyc09g074780				Solyc09g010210			Solyc12g056090
				AT3G56990			Solyc08g014300	Solyc08g066930	Solyc09g075220				Solyc09g010360			Solyc12g056525
				AT3G57150			Solyc08g016620	Solyc08g068130	Solyc09g075670				Solyc09g010380			Solyc12g056590
				AT3G57220			Solyc08g022100	Solyc08g068600	Solyc09g075680				Solyc09g010450			Solyc12g062260
				AT3G57290			Solyc08g023270	Solyc08g068690	Solyc09g082120				Solyc09g010680			Solyc12g070113
				AT3G57490			Solyc08g023640	Solyc08g068780	Solyc09g082300				Solyc09g011027			Solyc12g089000
				AT3G57560			Solyc08g044280	Solyc08g074682	Solyc09g083130				Solyc09g011390			Solyc12g094720
				AT3G57830			Solyc08g061010	Solyc08g074700	Solyc09g083230				Solyc09g011720			Solyc12g096260
				AT3G58100			Solyc08g061920	Solyc08g075280	Solyc09g089880				Solyc09g015160			Solyc12g096635
				AT3G58140			Solyc08g062620	Solyc08g075830	Solyc09g090410				Solyc09g037125			Solyc12g098610
				AT3G58180			Solyc08g062690	Solyc08g076060	Solyc09g090960				Solyc09g048990			Solyc12g098660
				AT3G58470			Solyc08g065500	Solyc08g076230	Solyc09g091060				Solyc09g055890			Solyc12g099350
				AT3G58510			Solyc08g065630	Solyc08g076740	Solyc09g097910				Solyc09g055900
				AT3G58540			Solyc08g066030	Solyc08g076780	Solyc09g098290				Solyc09g056430
				AT3G58560			Solyc08g066270	Solyc08g076870	Solyc09g098620				Solyc09g057580
				AT3G58660			Solyc08g067430	Solyc08g077050	Solyc09g098770				Solyc09g057950
				AT3G58700			Solyc08g074490	Solyc08g078020	Solyc10g005480				Solyc09g059630
				AT3G58840			Solyc08g074495	Solyc08g078090	Solyc10g006030				Solyc09g059650
				AT3G59390			Solyc08g074690	Solyc08g078210	Solyc10g006157				Solyc09g061410
				AT3G59410			Solyc08g074970	Solyc08g078280	Solyc10g006230				Solyc09g064230
				AT3G59650			Solyc08g075210	Solyc08g078920	Solyc10g006330				Solyc09g065383
				AT3G59670			Solyc08g075320	Solyc08g079160	Solyc10g006370				Solyc09g066000
				AT3G59800			Solyc08g076025	Solyc08g079180	Solyc10g006660				Solyc09g074260
				AT3G59820			Solyc08g076493	Solyc08g079190	Solyc10g006755				Solyc09g074860
				AT3G59980			Solyc08g076630	Solyc08g079200	Solyc10g006970				Solyc09g075795
				AT3G60040			Solyc08g076640	Solyc08g079840	Solyc10g007000				Solyc09g075860
				AT3G60360			Solyc08g076790	Solyc08g080090	Solyc10g007600				Solyc09g075970
				AT3G60740			Solyc08g077060	Solyc08g080290	Solyc10g007730				Solyc09g082370
				AT3G60770			Solyc08g077080	Solyc08g080560	Solyc10g008040				Solyc09g082580
				AT3G60830			Solyc08g077483	Solyc08g080750	Solyc10g008500				Solyc09g083010
				AT3G60880			Solyc08g078083	Solyc08g081190	Solyc10g008850				Solyc09g083100
				AT3G60980			Solyc08g078690	Solyc08g081400	Solyc10g009150				Solyc09g089690
				AT3G61100			Solyc08g079150	Solyc08g081540	Solyc10g012005				Solyc09g090820
				AT3G61620			Solyc08g079980	Solyc08g081550	Solyc10g018300				Solyc09g091270
				AT3G61650			Solyc08g080060	Solyc08g081555	Solyc10g018540				Solyc09g092020
				AT3G62060			Solyc08g080280	Solyc08g081680	Solyc10g039210				Solyc09g092130
				AT3G62310			Solyc08g080440	Solyc08g081700	Solyc10g044520				Solyc09g092400
				AT3G63130			Solyc08g080630	Solyc08g081780	Solyc10g049970				Solyc09g098050
				AT3G63390			Solyc08g080650	Solyc08g082210	Solyc10g050063				Solyc09g098190
				AT3G63410			Solyc08g080745	Solyc08g082310	Solyc10g050110				Solyc10g005040
				AT4G00310			Solyc08g080930	Solyc08g082330	Solyc10g050210				Solyc10g006910
				AT4G00440			Solyc08g081810	Solyc08g082370	Solyc10g050440				Solyc10g007120
				AT4G00620			Solyc08g081845	Solyc08g082400	Solyc10g054665				Solyc10g007820
				AT4G00630			Solyc08g082090	Solyc08g082670	Solyc10g054670				Solyc10g008330
				AT4G01210			Solyc08g082240	Solyc08g082690	Solyc10g074580				Solyc10g011880
				AT4G01560			Solyc08g082440	Solyc08g083090	Solyc10g076180				Solyc10g017890
				AT4G02010			Solyc08g082570	Solyc08g083110	Solyc10g077040				Solyc10g017920
				AT4G02060			Solyc08g082740	Solyc09g005000	Solyc10g077090				Solyc10g018260
				AT4G02750			Solyc09g007470	Solyc09g005210	Solyc10g077120				Solyc10g018560
				AT4G02930			Solyc09g007570	Solyc09g005260	Solyc10g078570				Solyc10g018885
				AT4G04870			Solyc09g007930	Solyc09g007190	Solyc10g078590				Solyc10g047240
				AT4G05190			Solyc09g008500	Solyc09g007320	Solyc10g079040				Solyc10g047350
				AT4G05400			Solyc09g008590	Solyc09g007760	Solyc10g079360				Solyc10g052740
				AT4G05410			Solyc09g008740	Solyc09g007770	Solyc10g079780				Solyc10g053910
				AT4G05420			Solyc09g008910	Solyc09g008060	Solyc10g080230				Solyc10g055460
				AT4G05450			Solyc09g009230	Solyc09g008270	Solyc10g081040				Solyc10g076710
				AT4G05460			Solyc09g009280	Solyc09g008320	Solyc10g081340				Solyc10g076880
				AT4G07400			Solyc09g009450	Solyc09g008560	Solyc10g083320				Solyc10g078460
				AT4G08220			Solyc09g010430	Solyc09g009420	Solyc10g083880				Solyc10g078600
				AT4G08360			Solyc09g010580	Solyc09g010140	Solyc10g084120				Solyc10g079520
				AT4G08460			Solyc09g010860	Solyc09g010660	Solyc10g084180				Solyc10g079530
				AT4G08590			Solyc09g010913	Solyc09g011080	Solyc10g084325				Solyc10g079630
				AT4G09140			Solyc09g011090	Solyc09g011110	Solyc10g085040				Solyc10g079920
				AT4G09800			Solyc09g011235	Solyc09g011120	Solyc10g085230				Solyc10g080340
				AT4G09810			Solyc09g011250	Solyc09g011560	Solyc10g085830				Solyc10g080395
				AT4G10480			Solyc09g011590	Solyc09g011870	Solyc10g086380				Solyc10g080880
				AT4G10620			Solyc09g011675	Solyc09g014280	Solyc10g086570				Solyc10g080980
				AT4G10710			Solyc09g012000	Solyc09g014900	Solyc10g086580				Solyc10g080990
				AT4G10750			Solyc09g014720	Solyc09g018785	Solyc11g005390				Solyc10g081390
				AT4G10760			Solyc09g014990	Solyc09g031705	Solyc11g005650				Solyc10g081770
				AT4G11120			Solyc09g015470	Solyc09g055180	Solyc11g006060				Solyc10g082000
				AT4G11160			Solyc09g055950	Solyc09g059473	Solyc11g006300				Solyc10g084095
				AT4G11420			Solyc09g056270	Solyc09g061250	Solyc11g006450				Solyc10g084840
				AT4G11950			Solyc09g056360	Solyc09g061700	Solyc11g006470				Solyc10g085380
				AT4G12060			Solyc09g056385	Solyc09g064740	Solyc11g007990				Solyc10g085620
				AT4G12640			Solyc09g057875	Solyc09g064910	Solyc11g010380				Solyc10g086440
				AT4G13120			Solyc09g061270	Solyc09g065410	Solyc11g010510				Solyc11g005300
				AT4G13140			Solyc09g061280	Solyc09g065430	Solyc11g010570				Solyc11g005670
				AT4G13170			Solyc09g061390	Solyc09g065770	Solyc11g010960				Solyc11g006650
				AT4G13710			Solyc09g065420	Solyc09g066260	Solyc11g011190				Solyc11g007260
				AT4G13720			Solyc09g066070	Solyc09g072590	Solyc11g011400				Solyc11g007807
				AT4G13780			Solyc09g066300	Solyc09g074280	Solyc11g011440				Solyc11g008830
				AT4G14490			Solyc09g066310	Solyc09g074430	Solyc11g011450				Solyc11g008880
				AT4G14700			Solyc09g074850	Solyc09g074780	Solyc11g011740				Solyc11g010300
				AT4G14900			Solyc09g075040	Solyc09g074890	Solyc11g011840				Solyc11g010320
				AT4G15090			Solyc09g075120	Solyc09g075570	Solyc11g011875				Solyc11g010350
				AT4G15640			Solyc09g075260	Solyc09g075670	Solyc11g012200				Solyc11g011000
				AT4G15770			Solyc09g075350	Solyc09g075680	Solyc11g012210				Solyc11g011546
				AT4G15880			Solyc09g075410	Solyc09g082080	Solyc11g012360				Solyc11g012300
				AT4G15890			Solyc09g075580	Solyc09g082270	Solyc11g012510				Solyc11g012530
				AT4G16120			Solyc09g075820	Solyc09g082390	Solyc11g012680				Solyc11g012580
				AT4G16650			Solyc09g075930	Solyc09g082530	Solyc11g012700				Solyc11g012930
				AT4G17520			Solyc09g075950	Solyc09g083130	Solyc11g012980				Solyc11g012950
				AT4G17610			Solyc09g075960	Solyc09g089830	Solyc11g013345				Solyc11g013220
				AT4G17960			Solyc09g082460	Solyc09g089890	Solyc11g013810				Solyc11g013240
				AT4G18820			Solyc09g082570	Solyc09g090020	Solyc11g017010				Solyc11g013300
				AT4G19130			Solyc09g082890	Solyc09g090330	Solyc11g017200				Solyc11g017240
				AT4G19540			Solyc09g089680	Solyc09g090570	Solyc11g019910				Solyc11g017440
				AT4G20430			Solyc09g089780	Solyc09g090775	Solyc11g020030				Solyc11g018690
				AT4G20440			Solyc09g090010	Solyc09g091990	Solyc11g022600				Solyc11g021160
				AT4G20980			Solyc09g090070	Solyc09g092480	Solyc11g039740				Solyc11g030570
				AT4G21060			Solyc09g090350	Solyc09g092490	Solyc11g040305				Solyc11g042710
				AT4G21140			Solyc09g090730	Solyc09g092500	Solyc11g042640				Solyc11g042870
				AT4G21460			Solyc09g098445	Solyc09g097825	Solyc11g044360				Solyc11g044660
				AT4G22670			Solyc10g005190	Solyc09g098180	Solyc11g066270				Solyc11g045410
				AT4G23440			Solyc10g005350	Solyc09g098620	Solyc11g066290				Solyc11g045527
				AT4G23620			Solyc10g005870	Solyc10g005360	Solyc11g066330				Solyc11g045530
				AT4G23820			Solyc10g006275	Solyc10g005480	Solyc11g066470				Solyc11g050760
				AT4G23840			Solyc10g006520	Solyc10g005790	Solyc11g066510				Solyc11g056260
				AT4G23950			Solyc10g006700	Solyc10g005880	Solyc11g066530				Solyc11g062110
				AT4G24390			Solyc10g007010	Solyc10g006030	Solyc11g066860				Solyc11g063550
				AT4G24470			Solyc10g007110	Solyc10g006230	Solyc11g068550				Solyc11g064835
				AT4G24530			Solyc10g007280	Solyc10g006370	Solyc11g068950				Solyc11g065425
				AT4G24780			Solyc10g007420	Solyc10g006430	Solyc11g069940				Solyc11g065950
				AT4G25320			Solyc10g008065	Solyc10g006600	Solyc11g071865				Solyc11g066000
				AT4G25550			Solyc10g008830	Solyc10g006740	Solyc11g072000				Solyc11g066010
				AT4G25630			Solyc10g008900	Solyc10g006755	Solyc11g072110				Solyc11g066050
				AT4G25740			Solyc10g011910	Solyc10g006800	Solyc11g072200				Solyc11g066490
				AT4G26190			Solyc10g012137	Solyc10g006970	Solyc11g072710				Solyc11g066730
				AT4G26300			Solyc10g018320	Solyc10g007690	Solyc12g005650				Solyc11g068620
				AT4G26310			Solyc10g018330	Solyc10g007750	Solyc12g006997				Solyc11g068770
				AT4G26670			Solyc10g031550	Solyc10g007900	Solyc12g007010				Solyc11g069520
				AT4G26720			Solyc10g045430	Solyc10g007930	Solyc12g007190				Solyc11g069640
				AT4G26870			Solyc10g045457	Solyc10g007960	Solyc12g009270				Solyc11g069930
				AT4G26900			Solyc10g046830	Solyc10g008020	Solyc12g009650				Solyc11g071190
				AT4G27060			Solyc10g047330	Solyc10g008040	Solyc12g010380				Solyc11g071195
				AT4G27230			Solyc10g048180	Solyc10g008100	Solyc12g010870				Solyc11g071520
				AT4G27660			Solyc10g052600	Solyc10g008310	Solyc12g011320				Solyc11g071560
				AT4G28190			Solyc10g052880	Solyc10g008655	Solyc12g013500				Solyc11g071890
				AT4G28200			Solyc10g054400	Solyc10g008670	Solyc12g013690				Solyc11g072120
				AT4G28450			Solyc10g054800	Solyc10g008680	Solyc12g013810				Solyc11g072500
				AT4G29830			Solyc10g054840	Solyc10g008700	Solyc12g014310				Solyc11g072610
				AT4G29870			Solyc10g054910	Solyc10g008960	Solyc12g014355				Solyc11g072760
				AT4G30700			Solyc10g054975	Solyc10g009150	Solyc12g015680				Solyc11g072900
				AT4G30800			Solyc10g055190	Solyc10g009270	Solyc12g015770				Solyc11g073080
				AT4G30820			Solyc10g055810	Solyc10g009340	Solyc12g016110				Solyc12g005060
				AT4G30860			Solyc10g075100	Solyc10g011815	Solyc12g017470				Solyc12g005300
				AT4G30890			Solyc10g076480	Solyc10g017990	Solyc12g019100				Solyc12g006660
				AT4G30930			Solyc10g076660	Solyc10g037880	Solyc12g019300				Solyc12g006770
				AT4G31120			Solyc10g077005	Solyc10g039210	Solyc12g026420				Solyc12g006800
				AT4G31180			Solyc10g077060	Solyc10g044520	Solyc12g033030				Solyc12g008460
				AT4G31200			Solyc10g078510	Solyc10g047210	Solyc12g033050				Solyc12g009420
				AT4G31360			Solyc10g080010	Solyc10g049210	Solyc12g035470				Solyc12g009880
				AT4G31810			Solyc10g080470	Solyc10g049240	Solyc12g038805				Solyc12g010500
				AT4G31880			Solyc10g080510	Solyc10g049280	Solyc12g042010				Solyc12g010830
				AT4G31890			Solyc10g080580	Solyc10g049970	Solyc12g042070				Solyc12g011170
				AT4G31930			Solyc10g080715	Solyc10g050110	Solyc12g042177				Solyc12g013530
				AT4G32120			Solyc10g081000	Solyc10g050440	Solyc12g042470				Solyc12g013900
				AT4G32610			Solyc10g081280	Solyc10g051200	Solyc12g042480				Solyc12g017360
				AT4G32720			Solyc10g081380	Solyc10g054670	Solyc12g042770				Solyc12g017370
				AT4G32830			Solyc10g081500	Solyc10g055230	Solyc12g042830				Solyc12g017750
				AT4G32840			Solyc10g081560	Solyc10g055240	Solyc12g049310				Solyc12g017830
				AT4G32880			Solyc10g083290	Solyc10g075160	Solyc12g049680				Solyc12g017880
				AT4G33400			Solyc10g083420	Solyc10g075170	Solyc12g055680				Solyc12g019010
				AT4G34540			Solyc10g084045	Solyc10g075175	Solyc12g055700				Solyc12g019130
				AT4G35850			Solyc10g084200	Solyc10g076240	Solyc12g055850				Solyc12g036220
				AT4G35890			Solyc10g084510	Solyc10g076243	Solyc12g056200				Solyc12g036500
				AT4G36180			Solyc10g084720	Solyc10g076700	Solyc12g056470				Solyc12g036710
				AT4G36660			Solyc10g084780	Solyc10g077020	Solyc12g056830				Solyc12g036720
				AT4G36680			Solyc10g084790	Solyc10g078410	Solyc12g056920				Solyc12g040700
				AT4G36690			Solyc10g085010	Solyc10g078580	Solyc12g057040				Solyc12g040830
				AT4G37080			Solyc10g085170	Solyc10g078670	Solyc12g087940				Solyc12g044310
				AT4G37130			Solyc10g085280	Solyc10g079110	Solyc12g088090				Solyc12g044420
				AT4G37170			Solyc10g086090	Solyc10g079480	Solyc12g088190				Solyc12g055950
				AT4G37630			Solyc10g086170	Solyc10g079620	Solyc12g088460				Solyc12g056190
				AT4G37650			Solyc10g086490	Solyc10g080050	Solyc12g088700				Solyc12g056560
				AT4G37910			Solyc10g086520	Solyc10g080530	Solyc12g088760				Solyc12g062600
				AT4G38050			Solyc11g005830	Solyc10g080960	Solyc12g096090				Solyc12g088650
				AT4G38100			Solyc11g006950	Solyc10g081040	Solyc12g096550				Solyc12g089020
				AT4G38110			Solyc11g006980	Solyc10g081320	Solyc12g096620				Solyc12g089250
				AT4G38270			Solyc11g007220	Solyc10g081360	Solyc12g096770				Solyc12g094380
				AT4G38300			Solyc11g007230	Solyc10g083140	Solyc12g098320				Solyc12g096180
				AT4G38660			Solyc11g007370	Solyc10g083230	Solyc12g098350				Solyc12g096310
				AT4G38710			Solyc11g007520	Solyc10g083320	Solyc12g099360				Solyc12g096980
				AT4G38750			Solyc11g007570	Solyc10g083440	Solyc12g099500				Solyc12g098390
				AT4G38890			Solyc11g007890	Solyc10g083460	Solyc12g099930				Solyc12g099300
				AT4G39280			Solyc11g008790	Solyc10g083675	Solyc12g100010				Solyc12g099590
				AT4G39680			Solyc11g008940	Solyc10g083700
				AT4G39920			Solyc11g010680	Solyc10g083950
				AT5G01230			Solyc11g010740	Solyc10g084325
				AT5G01890			Solyc11g011085	Solyc10g084660
				AT5G02530			Solyc11g011980	Solyc10g085030
				AT5G02590			Solyc11g013065	Solyc10g085040
				AT5G02630			Solyc11g020230	Solyc10g085200
				AT5G02760			Solyc11g020710	Solyc10g085335
				AT5G02830			Solyc11g039530	Solyc10g085440
				AT5G03870			Solyc11g039570	Solyc10g085495
				AT5G04280			Solyc11g039930	Solyc10g085830
				AT5G04910			Solyc11g039950	Solyc10g085880
				AT5G04940			Solyc11g040140	Solyc10g085890
				AT5G05450			Solyc11g042420	Solyc10g086250
				AT5G05470			Solyc11g044530	Solyc10g086380
				AT5G05520			Solyc11g045520	Solyc10g086570
				AT5G05660			Solyc11g056340	Solyc10g086730
				AT5G05670			Solyc11g056360	Solyc10g087017
				AT5G05680			Solyc11g061980	Solyc11g005080
				AT5G05690			Solyc11g065470	Solyc11g005630
				AT5G06000			Solyc11g065480	Solyc11g005915
				AT5G06050			Solyc11g065890	Solyc11g006060
				AT5G06160			Solyc11g066240	Solyc11g006290
				AT5G06190			Solyc11g066250	Solyc11g006300
				AT5G06210			Solyc11g066310	Solyc11g006450
				AT5G06240			Solyc11g066640	Solyc11g006470
				AT5G06460			Solyc11g066920	Solyc11g007140
				AT5G06550			Solyc11g067260	Solyc11g007470
				AT5G06710			Solyc11g067320	Solyc11g007860
				AT5G06940			Solyc11g067330	Solyc11g008140
				AT5G07320			Solyc11g067340	Solyc11g008630
				AT5G07590			Solyc11g067350	Solyc11g009030
				AT5G07810			Solyc11g068710	Solyc11g010120
				AT5G07900			Solyc11g069220	Solyc11g010250
				AT5G08020			Solyc11g069260	Solyc11g010340
				AT5G08040			Solyc11g069280	Solyc11g010360
				AT5G08120			Solyc11g069390	Solyc11g010400
				AT5G08260			Solyc11g069500	Solyc11g010570
				AT5G08450			Solyc11g069560	Solyc11g011050
				AT5G08610			Solyc11g069860	Solyc11g011190
				AT5G08620			Solyc11g069970	Solyc11g011440
				AT5G09500			Solyc11g071710	Solyc11g011740
				AT5G09770			Solyc11g072030	Solyc11g011750
				AT5G10010			Solyc11g072040	Solyc11g012190
				AT5G10240			Solyc11g072400	Solyc11g012200
				AT5G10360			Solyc11g073010	Solyc11g012210
[truncated: 238 more rows]
