# Supplementary material for: Tomato HAIRY MERISTEM4, expressed in the phloem, is required for proper shoot and fruit development
Source: Hortic Res. 2024 Nov 21;12(3):uhae325. doi: 10.1093/hr/uhae325 (PMC11879553; doi:10.1093/hr/uhae325)
Supplement: Web_Material_uhae325 [file web_material_uhae325.zip › Table S2.xlsx]

## Sheet: PrimersTable 
Table S2: Primers and gRNAs used in this study.
Primer ID	Sequence 5ʹ…..3ʹa	Gene ID	Remarks
gRNA1	GCAGTTTCCGACGGTGAATC	Solyc02g085600	Sequences targeted by Cas9
gRNA2	GGCGAATCAGGCCGTGCTTG
SlHAM4-Cas9 valid-F	ACGAATCCTCTCACCCACAG	Cas9	For screening of Cas9-induced mutations in SlHAM4
SlHAM4-Cas9 valid-R	CCACAGCGTACTCTTCAGGA
CR-SlHAM4delta4detect-fwd	AATCAGGCCGTGCTTG	Solyc02g085600	For screening of Slham4-CR mutants together with SlHAM4-Cas9 valid-R primer and also for Slham4-CR background check in SlHAM4 complemented lines. The SlHAM4-3' UTR-Rev primer was designed from the SlHAM4 3’UTR to prevent the amplification of the transgenic SlHAM4 coding sequence.
SlHAM4-3'UTR-Rev	TGCTAAGCCAACCCCTAAAA
SlHAM4-SalI-Fwd	ACGCGTCGACAATGAAAGTGCCCTTTTCCACT	Solyc02g085600	Cloning of SlHAM4 CDS into pART27
SlHAM4-HindIII-Rev	CCCAAGCTTTTAACACCTCCAAGCTG
SlHAM4pro-BamHI-F1	CGGGATCCTTATCAACTCTATCACTTAGCTT	Solyc02g085600	Cloning of SlHAM4 promoter into pBI101
SlHAM4pro-XmaI-R	TCCCCCCGGGTTCTCTGAAAAAAGGAGAGAAT
pART7-35S-Fwd	AAACCTCCTCGGATTCCATT		35S::SlHAM4 transgene verification with qRT-228-Rev
qRT 228-Rev	GCAGCTCGTTGGAGAGGTTTTC	Solyc02g085600	Real-time PCR
qRT 228-Fwd	TTCGAAACAAACGCTTTCCAAC
TIP41-Fwd	ATGGAGTTTTTGAGTCTTCTGC	Solyc10g049850	Real-time PCR
TIP41-Rev	GCTGCGTTTCTGGCTTAGG
Cas9-Fwd	AGCCTTCTTGGTAGCAGCTG	Cas9	35S::Cas9 transgene verification
Cas9-Rev	TTTCGTTGAGCAGCACAAGC
GB_proSlHAM4_comp_F	GCGCGCGTCTCGCTCGGGAGTTATCAACTCTATCACTTAGCTTG	Solyc02g085600	GoldenBraid cloning for SlHAM4 complementation
GB_proSlHAM4_comp_R	GCGCGCGTCTCGCTCACATTTTCTCTGAAAAAAGGAGAGAATTG
GB_SlHAM4_comp_F	GCGCGCGTCTCGCTCGAATGAAAGTGCCCTTTTCCACT
GB_SlHAM4_comp_R	GCGCGCGTCTCGCTCAACACCTCCAAGCTGACGTG
GB_linkGFP_comp_F	GCGCGCGTCTCGCTCGGTGTGGAGGAAGTATGGTGAGCAA	GFP
GB-GFP-REV	GCGCGCGTCTCGCTCAATTATCACTTGTACAGCTCGTCCATGCC
pro-SlHAM4-3prime-F	TACCTTCCATTTCCCCACCC	Solyc02g085600	SlHAM4 complementation construct verification
proSlHAM4_val_R	TCAATTGGTGGAGAAAGGGTC
CR-SlHAM4delta4screen-F	TCCTCCGACGTAATTCAAACG
pART7-GFP-rev	AGGGTCAGCTTGCCGTAGGT	GFP
GB-GFP-FWD	GCGCGCGTCTCGCTCGTCTTATGGTGAGCAAGGGCGAGGA
NOS_ter_R	CTAGTAACATAGATGACACCGCGC	NOS terminator
proNOS_val_R	CGTTGCGGTTCTGTCAGTTC
aSequences corresponding to restriction enzyme sites are underlined and designated by red
